# Supplementary material for: 5-Amino-4-bromo-2,3-dihydro-1H-inden-1-one
Source: Acta Crystallogr Sect E Struct Rep Online. 2012 Feb 24;68(Pt 3):o833. doi: 10.1107/S1600536812007489 (PMC3297892; doi:10.1107/S1600536812007489)
Supplement: Supplementary file 1 [file e-68-0o833-sup1.cif]

##############################################################################
#                                                                            #
# This CIF contains the data in a paper accepted for publication in          #
# Acta Crystallographica Section E. It conforms to the requirements of       #
# Notes for Authors for Acta Crystallographica Section E, and has been       #
# peer reviewed under the auspices of the IUCr Commission on Journals.       #
#                                                                            #
# Full details of the Crystallographic Information File format               #
# are given in the paper "The Crystallographic Information File (CIF):       #
# a New Standard Archive File for Crystallography" by S. R. Hall, F. H.      #
# Allen and I. D. Brown [Acta Cryst. (1991), A47, 655-685].                  #
#                                                                            #
# The current version of the core CIF dictionary is obtainable from          #
# ftp://ftp.iucr.org/pub/cif_core.dic.                                       #
#                                                                            #
# Software is freely available for graphical display of the structure(s)     #
# in this CIF. For information consult the CIF software page                 #
# http://www.iucr.org/resources/cif/software.                                #
#                                                                            #
# This file may be used for bona fide research purposes within the           #
# scientific community so long as proper attribution is given to the journal # 
# article from which it was obtained.                                        #
#                                                                            #
##############################################################################
data_global
_audit_creation_method     'PLATON <TABLE ACC> option'
_journal_date_recd_electronic     2012-02-14
_journal_date_accepted     2012-02-19
_journal_name_full     'Acta Crystallographica, Section E'
_journal_year     2012
_journal_volume     68
_journal_issue      3
_journal_page_first     o833
_journal_page_last     o833
_journal_paper_category     QO
_journal_paper_doi     10.1107/S1600536812007489
_journal_coeditor_code     FJ2519
_publ_contact_author_name     'Dr Mehmet Akkurt'
_publ_contact_author_address
;
Department of Physics
Faculty of Sciences
Erciyes University
38039 Kayseri
Turkey
;
_publ_contact_author_email     akkurt@erciyes.edu.tr
_publ_contact_author_fax     '+90-352-4374933'
_publ_contact_author_phone     '+90-352-4374901 ext. 33106'
_publ_section_title
;
5-Amino-4-bromo-2,3-dihydro-1<i>H</i>-inden-1-one
;
loop_
    _publ_author_name
    _publ_author_address
    '\'Ismail \,Celik'
;
Department of Physics,
Faculty of Arts and Sciences,
Cumhuriyet University,
58140 Sivas,
Turkey
;
    'Mehmet Akkurt'
;
Department of Physics,
Faculty of Sciences,
Erciyes University,
38039 Kayseri,
Turkey
;
    'Makbule Y\?ilmaz'
;
Department of Chemistry,
Faculty of Art and Science,
Sakarya University,
54187 Adapazar\?i,
Turkey
;
    'Ahmet Tutar'
;
Department of Chemistry,
Faculty of Art and Science,
Sakarya University,
54187 Adapazar\?i,
Turkey
;
    'Ramazan Erenler'
;
Department of Chemistry,
Faculty of Art and Science,
Gaziosmanpa\,sa University,
60240 Tokat,
Turkey
;
    'Santiago Garc\'ia-Granda'
;
Departamento Qu\'imica F\'isica y Anal\'itica,
Facultad de Qu\'imica,
Universidad Oviedo,
C/ Juli\'an Claver\'ia, 8,
33006 Oviedo (Asturias),
Spain
;
data_I
_chemical_name_systematic
;
5-Amino-4-bromo-2,3-dihydro-1<i>H</i>-inden-1-one
;
_chemical_name_common     ?
_chemical_formula_moiety     'C9 H8 Br N O'
_chemical_formula_sum     'C9 H8 Br N O'
_chemical_formula_structural     ?
_chemical_formula_iupac     'C9 H8 Br N O'
_chemical_formula_weight     226.06
_chemical_melting_point     ?
_symmetry_cell_setting     monoclinic
_symmetry_space_group_name_H-M     'C 2/c'
_symmetry_space_group_name_Hall     '-C 2yc'
loop_
    _symmetry_equiv_pos_site_id
    _symmetry_equiv_pos_as_xyz
    1 x,y,z
    2 -x,y,1/2-z
    3 -x,-y,-z
    4 x,-y,1/2+z
    5 1/2+x,1/2+y,z
    6 1/2-x,1/2+y,1/2-z
    7 1/2-x,1/2-y,-z
    8 1/2+x,1/2-y,1/2+z
_cell_length_a     12.6362(4)
_cell_length_b     8.3655(2)
_cell_length_c     17.4913(5)
_cell_angle_alpha     90
_cell_angle_beta     113.128(4)
_cell_angle_gamma     90
_cell_volume     1700.37(10)
_cell_formula_units_Z     8
_cell_measurement_reflns_used     2518
_cell_measurement_theta_min     5.4958
_cell_measurement_theta_max     70.2165
_cell_measurement_temperature     297(2)
_cell_special_details
;
;
_exptl_crystal_description     'plate'
_exptl_crystal_colour     'colourless'
_exptl_crystal_size_max     0.7743
_exptl_crystal_size_mid     0.5954
_exptl_crystal_size_min     0.0787
_exptl_crystal_size_rad     ?
_exptl_crystal_density_diffrn     1.766
_exptl_crystal_density_meas     ?
_exptl_crystal_density_method     'Not Measured'
_exptl_crystal_F_000     896
_exptl_absorpt_coefficient_mu     6.159
_exptl_absorpt_correction_type     multi-scan
_exptl_absorpt_process_details     '(CrysAlis PRO; Agilent, 2011)'
_exptl_absorpt_correction_T_min     0.031
_exptl_absorpt_correction_T_max     0.616
_exptl_special_details
;
;
_diffrn_ambient_temperature     297(2)
_diffrn_radiation_type     'Cu K\a'
_diffrn_radiation_wavelength     1.5418
_diffrn_radiation_source     'Enhance (Cu) X-ray Source'
_diffrn_radiation_monochromator     'graphite'
_diffrn_measurement_device_type     'Agilent Xcalibur Ruby Gemini'
_diffrn_measurement_method     '\w scans'
_diffrn_detector_area_resol_mean     10.2673
_diffrn_reflns_number     3085
_diffrn_reflns_av_R_equivalents     0.0256
_diffrn_reflns_av_sigmaI/netI     0.0193
_diffrn_reflns_theta_min     5.50
_diffrn_reflns_theta_max     70.35
_diffrn_reflns_theta_full     70.35
_diffrn_measured_fraction_theta_max     0.979
_diffrn_measured_fraction_theta_full     0.979
_diffrn_reflns_limit_h_min     -13
_diffrn_reflns_limit_h_max     15
_diffrn_reflns_limit_k_min     -6
_diffrn_reflns_limit_k_max     10
_diffrn_reflns_limit_l_min     -19
_diffrn_reflns_limit_l_max     21
_diffrn_reflns_reduction_process
;
;
_refine_special_details
;
Refinement on <i>F</i>^2^ for ALL reflections except those flagged by the user
for potential systematic errors. Weighted <i>R</i>-factors <i>wR</i> and all
goodnesses of fit <i>S</i> are based on <i>F</i>^2^, conventional
<i>R</i>-factors <i>R</i> are based on <i>F</i>, with <i>F</i> set to zero for
negative <i>F</i>^2^. The observed criterion of <i>F</i>^2^ > \s(<i>F</i>^2^)
is used only for calculating -<i>R</i>-factor-obs <i>etc</i>. and is not
relevant to the choice of reflections for refinement. <i>R</i>-factors based
on <i>F</i>^2^ are statistically about twice as large as those based on
<i>F</i>, and <i>R</i>-factors based on ALL data will be even larger.
;
_reflns_number_total     1594
_reflns_number_gt     1544
_reflns_threshold_expression     I>2\s(I)
_refine_ls_structure_factor_coef     Fsqd
_refine_ls_matrix_type     full
_refine_ls_R_factor_all     0.0499
_refine_ls_R_factor_gt     0.0491
_refine_ls_wR_factor_gt     0.1321
_refine_ls_wR_factor_ref     0.1335
_refine_ls_goodness_of_fit_ref     1.062
_refine_ls_restrained_S_all     1.063
_refine_ls_number_reflns     1594
_refine_ls_number_parameters     117
_refine_ls_number_restraints     3
_refine_ls_number_constraints     ?
_refine_ls_hydrogen_treatment     mixed
_refine_ls_weighting_scheme     calc
_refine_ls_weighting_details
         'calc w=1/[\s^2^(Fo^2^)+(0.1063P)^2^+1.0273P] where P=(Fo^2^+2Fc^2^)/3'
_atom_sites_solution_hydrogens     geom
_atom_sites_solution_primary     direct
_atom_sites_solution_secondary     difmap
_refine_ls_shift/su_max     0.001
_refine_ls_shift/su_mean     0.000
_refine_diff_density_max     1.313
_refine_diff_density_min     -0.887
_refine_ls_extinction_method     'none'
_refine_ls_abs_structure_details     ?
_refine_ls_abs_structure_Flack     .
loop_
    _atom_type_symbol
    _atom_type_description
    _atom_type_scat_dispersion_real
    _atom_type_scat_dispersion_imag
    _atom_type_scat_source
    C C 0.0181 0.0091 ' International Tables Vol C Tables 4.2.6.8 and 6.1.1.4'
    H H 0.0000 0.0000 ' International Tables Vol C Tables 4.2.6.8 and 6.1.1.4'
    Br Br -0.6763 1.2805
                        ' International Tables Vol C Tables 4.2.6.8 and 6.1.1.4'
    N N 0.0311 0.0180 ' International Tables Vol C Tables 4.2.6.8 and 6.1.1.4'
    O O 0.0492 0.0322 ' International Tables Vol C Tables 4.2.6.8 and 6.1.1.4'
_computing_data_collection     'CrysAlis PRO (Agilent, 2011)'
_computing_cell_refinement     'CrysAlis PRO (Agilent, 2011)'
_computing_data_reduction     'CrysAlis PRO (Agilent, 2011)'
_computing_structure_solution     'SHELXS97 (Sheldrick, 2008)'
_computing_structure_refinement     'SHELXL97 (Sheldrick, 2008)'
_computing_molecular_graphics     'ORTEP-3 for Windows (Farrugia, 1999)'
_computing_publication_material
                                'WinGX (Farrugia, 1997) and PLATON (Spek, 2009)'
loop_
    _atom_site_type_symbol
    _atom_site_label
    _atom_site_fract_x
    _atom_site_fract_y
    _atom_site_fract_z
    _atom_site_U_iso_or_equiv
    _atom_site_thermal_displace_type
    _atom_site_calc_flag
    _atom_site_refinement_flags
    _atom_site_occupancy
    _atom_site_disorder_assembly
    _atom_site_disorder_group
    Br Br1 0.52857(3) 0.21900(4) 0.63347(2) 0.0470(2) Uani d . 1.000 . .
    O O1 0.2303(2) 0.4628(3) 0.26770(13) 0.0544(8) Uani d . 1.000 . .
    N N1 0.3501(3) 0.4337(4) 0.66390(17) 0.0535(9) Uani d D 1.000 . .
    C C1 0.3037(3) 0.4330(4) 0.41603(17) 0.0381(8) Uani d . 1.000 . .
    C C2 0.2318(3) 0.5262(4) 0.44160(18) 0.0422(8) Uani d . 1.000 . .
    C C3 0.2489(3) 0.5253(4) 0.5240(2) 0.0431(9) Uani d . 1.000 . .
    C C4 0.3357(3) 0.4322(4) 0.58293(17) 0.0399(8) Uani d . 1.000 . .
    C C5 0.4086(2) 0.3422(3) 0.55556(16) 0.0368(8) Uani d . 1.000 . .
    C C6 0.3917(2) 0.3426(3) 0.47291(16) 0.0345(8) Uani d . 1.000 . .
    C C7 0.4597(3) 0.2542(4) 0.4321(2) 0.0430(9) Uani d . 1.000 . .
    C C8 0.4016(3) 0.3016(4) 0.3399(2) 0.0493(10) Uani d . 1.000 . .
    C C9 0.3006(3) 0.4086(4) 0.33249(17) 0.0425(8) Uani d . 1.000 . .
    H H1N 0.301(3) 0.472(5) 0.679(3) 0.062(12) Uiso d D 1.000 . .
    H H2 0.17350 0.58760 0.40350 0.0510 Uiso c R 1.000 . .
    H H2N 0.387(4) 0.369(6) 0.701(3) 0.10(2) Uiso d D 1.000 . .
    H H3 0.20180 0.58790 0.54150 0.0520 Uiso c R 1.000 . .
    H H7A 0.45550 0.13960 0.43890 0.0520 Uiso c R 1.000 . .
    H H7B 0.53980 0.28670 0.45540 0.0520 Uiso c R 1.000 . .
    H H8A 0.45530 0.35870 0.32260 0.0590 Uiso c R 1.000 . .
    H H8B 0.37490 0.20740 0.30530 0.0590 Uiso c R 1.000 . .
loop_
    _atom_site_aniso_label
    _atom_site_aniso_U_11
    _atom_site_aniso_U_22
    _atom_site_aniso_U_33
    _atom_site_aniso_U_12
    _atom_site_aniso_U_13
    _atom_site_aniso_U_23
    Br1 0.0466(3) 0.0552(4) 0.0315(3) 0.00600(10)
                                                0.0070(2) 0.00280(10)
    O1 0.0541(13) 0.0741(16) 0.0303(10) -0.0051(12) 0.0114(10) 0.0072(10)
    N1 0.0619(17) 0.0712(18) 0.0322(13) 0.0012(15) 0.0237(13) -0.0070(12)
    C1 0.0412(14) 0.0433(13) 0.0290(13) -0.0056(12) 0.0128(11) 0.0001(10)
    C2 0.0393(14) 0.0471(15) 0.0368(15) 0.0014(12) 0.0114(12) 0.0050(12)
    C3 0.0443(15) 0.0451(14) 0.0443(16) 0.0013(13) 0.0221(13) -0.0033(12)
    C4 0.0444(14) 0.0451(14) 0.0305(14) -0.0062(12) 0.0152(12) -0.0046(11)
    C5 0.0386(13) 0.0414(14) 0.0274(12) -0.0026(12) 0.0098(10) -0.0017(10)
    C6 0.0371(13) 0.0362(13) 0.0298(13) -0.0009(10) 0.0126(11) -0.0008(10)
    C7 0.0438(17) 0.0496(13) 0.0376(17) 0.0024(14) 0.0182(14) -0.0045(13)
    C8 0.0578(19) 0.0602(18) 0.0344(16) -0.0064(15) 0.0230(15) -0.0064(13)
    C9 0.0474(15) 0.0501(15) 0.0299(14) -0.0140(13) 0.0151(12) -0.0006(11)
_geom_special_details
;
Bond distances, angles <i>etc</i>. have been calculated using the rounded
fractional coordinates. All su's are estimated from the variances of the
(full) variance-covariance matrix. The cell e.s.d.'s are taken into account in
the estimation of distances, angles and torsion angles
;
loop_
    _geom_bond_atom_site_label_1
    _geom_bond_atom_site_label_2
    _geom_bond_site_symmetry_1
    _geom_bond_site_symmetry_2
    _geom_bond_distance
    _geom_bond_publ_flag
    Br1 C5 . . 1.896(3) no
    O1 C9 . . 1.220(4) no
    N1 C4 . . 1.355(4) no
    N1 H1N . . 0.83(4) no
    N1 H2N . . 0.83(5) no
    C1 C9 . . 1.461(4) no
    C1 C2 . . 1.397(5) no
    C1 C6 . . 1.389(4) no
    C2 C3 . . 1.371(4) no
    C3 C4 . . 1.409(5) no
    C4 C5 . . 1.411(5) no
    C5 C6 . . 1.376(4) no
    C6 C7 . . 1.509(5) no
    C7 C8 . . 1.539(5) no
    C8 C9 . . 1.522(5) no
    C2 H2 . . 0.9300 no
    C3 H3 . . 0.9300 no
    C7 H7A . . 0.9700 no
    C7 H7B . . 0.9700 no
    C8 H8A . . 0.9700 no
    C8 H8B . . 0.9700 no
loop_
    _geom_angle_atom_site_label_1
    _geom_angle_atom_site_label_2
    _geom_angle_atom_site_label_3
    _geom_angle_site_symmetry_1
    _geom_angle_site_symmetry_2
    _geom_angle_site_symmetry_3
    _geom_angle
    _geom_angle_publ_flag
    H1N N1 H2N . . . 105(5) no
    C4 N1 H1N . . . 122(3) no
    C4 N1 H2N . . . 128(3) no
    C2 C1 C6 . . . 120.9(3) no
    C2 C1 C9 . . . 129.3(3) no
    C6 C1 C9 . . . 109.9(3) no
    C1 C2 C3 . . . 118.7(3) no
    C2 C3 C4 . . . 121.9(3) no
    C3 C4 C5 . . . 118.1(3) no
    N1 C4 C5 . . . 121.5(3) no
    N1 C4 C3 . . . 120.4(3) no
    Br1 C5 C4 . . . 119.4(2) no
    Br1 C5 C6 . . . 120.5(2) no
    C4 C5 C6 . . . 120.2(2) no
    C1 C6 C5 . . . 120.3(3) no
    C1 C6 C7 . . . 111.9(3) no
    C5 C6 C7 . . . 127.9(3) no
    C6 C7 C8 . . . 104.1(3) no
    C7 C8 C9 . . . 106.3(3) no
    O1 C9 C1 . . . 126.9(3) no
    O1 C9 C8 . . . 125.3(3) no
    C1 C9 C8 . . . 107.8(3) no
    C1 C2 H2 . . . 121.00 no
    C3 C2 H2 . . . 121.00 no
    C2 C3 H3 . . . 119.00 no
    C4 C3 H3 . . . 119.00 no
    C6 C7 H7A . . . 111.00 no
    C6 C7 H7B . . . 111.00 no
    C8 C7 H7A . . . 111.00 no
    C8 C7 H7B . . . 111.00 no
    H7A C7 H7B . . . 109.00 no
    C7 C8 H8A . . . 110.00 no
    C7 C8 H8B . . . 111.00 no
    C9 C8 H8A . . . 110.00 no
    C9 C8 H8B . . . 110.00 no
    H8A C8 H8B . . . 109.00 no
loop_
    _geom_torsion_atom_site_label_1
    _geom_torsion_atom_site_label_2
    _geom_torsion_atom_site_label_3
    _geom_torsion_atom_site_label_4
    _geom_torsion_site_symmetry_1
    _geom_torsion_site_symmetry_2
    _geom_torsion_site_symmetry_3
    _geom_torsion_site_symmetry_4
    _geom_torsion
    _geom_torsion_publ_flag
    C6 C1 C2 C3 . . . . -0.8(5) no
    C9 C1 C2 C3 . . . . 177.4(4) no
    C2 C1 C6 C5 . . . . 0.7(5) no
    C2 C1 C6 C7 . . . . -178.9(3) no
    C9 C1 C6 C5 . . . . -177.8(3) no
    C9 C1 C6 C7 . . . . 2.7(4) no
    C2 C1 C9 O1 . . . . -2.6(6) no
    C2 C1 C9 C8 . . . . 177.6(4) no
    C6 C1 C9 O1 . . . . 175.7(3) no
    C6 C1 C9 C8 . . . . -4.1(4) no
    C1 C2 C3 C4 . . . . -0.7(5) no
    C2 C3 C4 N1 . . . . -179.8(4) no
    C2 C3 C4 C5 . . . . 2.1(5) no
    N1 C4 C5 Br1 . . . . 0.6(4) no
    N1 C4 C5 C6 . . . . 179.8(3) no
    C3 C4 C5 Br1 . . . . 178.7(2) no
    C3 C4 C5 C6 . . . . -2.1(5) no
    Br1 C5 C6 C1 . . . . 180.0(2) no
    Br1 C5 C6 C7 . . . . -0.5(4) no
    C4 C5 C6 C1 . . . . 0.8(4) no
    C4 C5 C6 C7 . . . . -179.7(3) no
    C1 C6 C7 C8 . . . . -0.1(4) no
    C5 C6 C7 C8 . . . . -179.7(3) no
    C6 C7 C8 C9 . . . . -2.4(3) no
    C7 C8 C9 O1 . . . . -175.9(3) no
    C7 C8 C9 C1 . . . . 4.0(4) no
loop_
    _geom_hbond_atom_site_label_D
    _geom_hbond_atom_site_label_H
    _geom_hbond_atom_site_label_A
    _geom_hbond_site_symmetry_A
    _geom_hbond_distance_DH
    _geom_hbond_distance_HA
    _geom_hbond_distance_DA
    _geom_hbond_angle_DHA
    _geom_hbond_publ_flag
    N1 H1N O1 4_565 0.83(4) 2.14(5) 2.915(4) 155(4) yes
    N1 H2N Br1 . 0.83(5) 2.80(5) 3.088(4) 103(4) no
    C8 H8B O1 6_545 0.97 2.50 3.448(4) 166 yes
    C7 H7B Cg2 3_666 0.97 2.85 3.659(4) 141 yes
_iucr_refine_instructions_details
;
TITL MY-15
CELL  1.54184  12.6362   8.3655  17.4913   90.000  113.128   90.000
ZERR     8.00   0.0004   0.0002   0.0005    0.000    0.004    0.000
LATT   7
SYMM  - X,   Y, 1/2 - Z
SFAC  C    H    N    O    BR
UNIT  72   64   8    8    8
MERG   2
DFIX     0.860   0.020 H1N N1
DFIX     0.860   0.020 H2N N1
DFIX     1.300   0.020 H2N H1N
FMAP   2
PLAN   5
LIST   4
ACTA
BOND
WPDB  -1
L.S.  13
WGHT    0.106300    1.027300
FVAR       2.92721
BR1   5    0.528566    0.218999    0.633474    11.00000    0.04661    0.05518 =
         0.03155    0.00278    0.00700    0.00599
C6    1    0.391730    0.342636    0.472911    11.00000    0.03711    0.03618 =
         0.02984   -0.00083    0.01262   -0.00086
C5    1    0.408567    0.342164    0.555563    11.00000    0.03860    0.04140 =
         0.02737   -0.00171    0.00976   -0.00262
O1    4    0.230346    0.462819    0.267704    11.00000    0.05407    0.07406 =
         0.03026    0.00715    0.01139   -0.00515
C4    1    0.335725    0.432165    0.582927    11.00000    0.04440    0.04515 =
         0.03052   -0.00463    0.01519   -0.00618
C3    1    0.248857    0.525302    0.524017    11.00000    0.04429    0.04511 =
         0.04426   -0.00328    0.02212    0.00127
AFIX  43
H3    2    0.201780    0.587914    0.541514    11.00000   -1.20000
AFIX   0
C2    1    0.231793    0.526197    0.441599    11.00000    0.03927    0.04706 =
         0.03683    0.00498    0.01140    0.00143
AFIX  43
H2    2    0.173537    0.587624    0.403483    11.00000   -1.20000
AFIX   0
N1    3    0.350072    0.433665    0.663896    11.00000    0.06190    0.07115 =
         0.03216   -0.00698    0.02375    0.00117
C9    1    0.300581    0.408559    0.332487    11.00000    0.04740    0.05009 =
         0.02993   -0.00064    0.01509   -0.01402
C1    1    0.303686    0.432970    0.416025    11.00000    0.04117    0.04333 =
         0.02902    0.00011    0.01284   -0.00564
C7    1    0.459703    0.254168    0.432100    11.00000    0.04381    0.04958 =
         0.03765   -0.00448    0.01818    0.00237
AFIX  23
H7A   2    0.455470    0.139588    0.438928    11.00000   -1.20000
H7B   2    0.539809    0.286743    0.455414    11.00000   -1.20000
AFIX   0
C8    1    0.401638    0.301621    0.339851    11.00000    0.05776    0.06023 =
         0.03443   -0.00640    0.02303   -0.00644
AFIX  23
H8A   2    0.455311    0.358735    0.322559    11.00000   -1.20000
H8B   2    0.374947    0.207395    0.305257    11.00000   -1.20000
AFIX   0
H1N   2    0.301415    0.472340    0.679255    11.00000    0.06164
H2N   2    0.386944    0.369029    0.700576    11.00000    0.09892
HKLF    4
REM  MY-15
REM R1 =  0.0491 for   1544 Fo > 4sig(Fo)  and  0.0499 for all   1594 data
REM    117 parameters refined using      3 restraints
END
WGHT      0.1063      1.0273
REM Highest difference peak  1.313,  deepest hole -0.887,  1-sigma level  0.162
Q1    1   0.5614  0.2191  0.6977  11.00000  0.05    1.31
Q2    1   0.4978  0.2174  0.5739  11.00000  0.05    1.24
Q3    1   0.4155  0.3238  0.5234  11.00000  0.05    0.46
Q4    1   0.2500  0.7500  0.5000  10.50000  0.05    0.45
Q5    1   0.3026  0.4289  0.3813  11.00000  0.05    0.44
;
