# Supplementary material for: 5-Amino-4-bromo-2,3-dihydro-1H-inden-1-one
Source: Acta Crystallogr Sect E Struct Rep Online. 2012 Feb 24;68(Pt 3):o833. doi: 10.1107/S1600536812007489 (PMC3297892; doi:10.1107/S1600536812007489)
Supplement: Supplementary file 2 [file e-68-0o833-Isup2.hkl]

# 
# h,k,l, Fc-squared, Fo-squared, sigma(Fo-squared) and status flag 
# 
data_I
_shelx_title ' MY-15' 
_shelx_refln_list_code          4 
_shelx_F_calc_maximum      392.48 
_exptl_crystal_F_000       896.00 
_reflns_d_resolution_high  0.8186 
 
loop_ 
 _symmetry_equiv_pos_as_xyz 
 'x, y, z' 
 '-x, y, -z+1/2' 
 'x+1/2, y+1/2, z' 
 '-x+1/2, y+1/2, -z+1/2' 
 '-x, -y, -z' 
 'x, -y, z-1/2' 
 '-x+1/2, -y+1/2, -z' 
 'x+1/2, -y+1/2, z-1/2' 
 
_cell_length_a    12.6362 
_cell_length_b     8.3655 
_cell_length_c    17.4913 
_cell_angle_alpha  90.000 
_cell_angle_beta  113.128 
_cell_angle_gamma  90.000 
 
_shelx_F_squared_multiplier     1.000 
 
loop_ 
 _refln_index_h 
 _refln_index_k 
 _refln_index_l 
 _refln_F_squared_calc 
 _refln_F_squared_meas 
 _refln_F_squared_sigma 
 _refln_observed_status 
   2   0   0     5868.28     5683.43     38.61 o 
   4   0   0    26756.31    27284.00    122.93 o 
   6   0   0      871.70      842.35     26.30 o 
   8   0   0      576.79      667.95     14.84 o 
  10   0   0      207.77      195.70     11.04 o 
  12   0   0      587.66      517.38     16.99 o 
  14   0   0     1404.75     1213.95     21.04 o 
   1   1   0     3884.12     4170.31     33.26 o 
   3   1   0    17293.25    18601.46    343.35 o 
   5   1   0     1608.65     1807.33     85.74 o 
   7   1   0      183.31      183.28     15.64 o 
   9   1   0      438.02      505.69     27.71 o 
  11   1   0      760.78      760.94     21.90 o 
  13   1   0       66.76       71.07      6.74 o 
   0   2   0    10726.47    11438.65     58.87 o 
   2   2   0   154042.88   116705.88    263.77 o 
   4   2   0     2688.22     2704.25     49.67 o 
   6   2   0     3076.05     3477.24     68.60 o 
   8   2   0        2.30       21.92     27.11 o 
  10   2   0        3.05        5.40      3.89 o 
  12   2   0     1131.21      994.67     24.21 o 
   1   3   0     1947.55     2159.27     79.06 o 
   3   3   0     9101.09    10178.69     69.45 o 
   5   3   0     6843.05     8107.72    102.39 o 
   7   3   0     2759.88     3211.99     98.51 o 
   9   3   0      868.86      964.68     79.12 o 
  11   3   0       92.25       83.18      7.87 o 
  13   3   0      196.67      174.45      9.57 o 
   0   4   0    17467.46    18172.99     95.74 o 
   2   4   0     5659.63     6382.12     71.11 o 
   4   4   0    15559.06    17136.29    144.73 o 
   6   4   0      171.41      263.24     62.88 o 
   8   4   0      253.00      266.37     11.23 o 
  10   4   0     1172.31     1020.32     24.12 o 
  12   4   0      303.19      306.13      8.49 o 
   1   5   0     9927.63    10740.58    122.21 o 
   3   5   0     2695.51     2968.51     97.16 o 
   5   5   0     7571.13     9002.09     46.78 o 
   7   5   0      347.00      356.08     20.75 o 
   9   5   0        0.05        1.64      2.94 o 
  11   5   0      258.25      253.23      8.18 o 
   0   6   0     2102.49     2205.02     46.43 o 
   2   6   0      656.58      732.42     34.36 o 
   4   6   0      692.50      785.47     19.10 o 
   6   6   0     2028.15     2103.50     78.30 o 
   8   6   0      579.72      533.03     36.00 o 
  10   6   0      218.71      205.72     13.97 o 
   1   7   0     4094.93     3990.57     26.56 o 
   3   7   0     5673.77     6043.44     35.77 o 
   5   7   0      189.06      181.87      8.06 o 
   7   7   0      269.00      248.26      8.47 o 
   9   7   0       36.27       24.60      2.57 o 
   0   8   0      196.54      187.83      8.67 o 
   2   8   0      129.13      124.70      7.92 o 
   4   8   0       79.90       82.40      4.32 o 
   6   8   0       94.04       91.88      5.26 o 
   8   8   0        3.40        4.59      2.35 o 
   1   9   0     2108.10     2056.53     37.66 o 
   3   9   0      370.55      384.27     15.28 o 
   5   9   0      188.55      189.97      5.37 o 
   0  10   0        3.79        4.09      3.44 o 
   2  10   0       51.22       58.45      5.51 o 
 -13   1   1      665.01      718.77     18.60 o 
 -11   1   1     2501.68     2530.19     37.99 o 
  -9   1   1     6459.16     7170.93    127.90 o 
  -7   1   1     1704.46     1985.18     51.67 o 
  -5   1   1       78.30       76.83      3.92 o 
  -3   1   1    23072.12    24209.64    181.54 o 
  -1   1   1    43170.41    24121.26     74.53 o 
   1   1   1     6040.88     6285.19    110.86 o 
   3   1   1    12229.16    12757.75    233.53 o 
   5   1   1    26672.93    26724.96    123.36 o 
   7   1   1    14354.64    15100.08    158.66 o 
   9   1   1     3735.09     4159.49     54.96 o 
  11   1   1       41.57       53.66      4.92 o 
  13   1   1        0.82       -1.30      3.26 o 
 -14   2   1      298.04      212.23      9.11 o 
 -12   2   1     1244.54     1186.58     25.04 o 
 -10   2   1        8.99       25.24      5.07 o 
  -8   2   1       49.77       74.41     11.95 o 
  -6   2   1      576.99      671.18     30.10 o 
  -4   2   1     6120.35     6768.98     75.92 o 
  -2   2   1    13685.49    15454.56     93.00 o 
   0   2   1     8409.96     9351.65     48.30 o 
   2   2   1    27883.30    28350.80    132.30 o 
   4   2   1     6145.86     6429.02     76.72 o 
   6   2   1      758.57      827.96     33.10 o 
   8   2   1       86.10       87.12      6.65 o 
  10   2   1      662.77      622.85     20.73 o 
  12   2   1       60.39       62.12      7.30 o 
 -13   3   1     1323.94     1317.66     24.60 o 
 -11   3   1     1443.68     1462.05     79.56 o 
  -9   3   1      800.85      834.06     38.47 o 
  -7   3   1     5308.71     6843.81    471.63 o 
  -5   3   1     3219.36     4048.15     71.37 o 
  -3   3   1     2956.02     4738.79   1134.63 o 
  -1   3   1      777.60      782.39     14.41 o 
   1   3   1    17656.72    18204.69     80.65 o 
   3   3   1    21605.18    21254.38    139.30 o 
   5   3   1     7332.64     7354.50     94.90 o 
   7   3   1     5836.20     6736.62     47.07 o 
   9   3   1      715.95      707.76     21.55 o 
  11   3   1      443.08      422.04     17.18 o 
  13   3   1      119.92       87.02      6.64 o 
 -12   4   1      754.46      752.67     37.34 o 
 -10   4   1     1718.40     1651.71     29.77 o 
  -8   4   1       53.81       76.01     12.35 o 
  -6   4   1      727.69      960.82     82.66 o 
  -4   4   1     7168.20     8689.34     76.54 o 
  -2   4   1     8199.57     9459.23    152.13 o 
   0   4   1     6907.48     7201.12    160.93 o 
   2   4   1    13130.80    14199.29    281.79 o 
   4   4   1    11221.92    11523.60    118.65 o 
   6   4   1     3447.04     3755.30     99.70 o 
   8   4   1     1192.08     1194.77     71.07 o 
  10   4   1      278.20      251.27     12.85 o 
  12   4   1      358.55      296.99     12.95 o 
 -11   5   1      647.59      654.45     11.60 o 
  -9   5   1      716.34      671.39     18.23 o 
  -7   5   1      782.00      897.66     18.36 o 
  -5   5   1      506.83      572.93     18.82 o 
  -3   5   1       49.41       73.02      7.90 o 
  -1   5   1     1484.15     1567.72     32.81 o 
   1   5   1     4728.53     4735.70     49.67 o 
   3   5   1     2905.21     3481.64     75.84 o 
   5   5   1     4688.45     5058.08     90.00 o 
   7   5   1       18.50       13.96      3.84 o 
   9   5   1      196.79      185.18      7.55 o 
  11   5   1        0.03        8.36      6.73 o 
 -10   6   1      664.87      583.75     22.89 o 
  -8   6   1      524.01      554.48     25.98 o 
  -6   6   1     1315.97     1461.61     50.64 o 
  -4   6   1     1010.72     1033.52     19.24 o 
  -2   6   1      833.63      902.74     31.64 o 
   0   6   1     5926.62     6431.76     37.64 o 
   2   6   1     6905.31     7557.25     36.92 o 
   4   6   1     5314.48     5535.80     55.80 o 
   6   6   1     2747.54     2791.43    147.87 o 
   8   6   1     1720.71     1618.73     46.22 o 
  10   6   1      526.14      434.99     45.07 o 
  -9   7   1       19.69       12.00      2.44 o 
  -7   7   1        0.38        0.33      2.81 o 
  -5   7   1        1.29        3.04      2.07 o 
  -3   7   1      172.83      183.86      5.13 o 
  -1   7   1      109.14      119.60      5.40 o 
   1   7   1       11.51       10.07      2.28 o 
   3   7   1     1290.77     1344.66     19.79 o 
   5   7   1      183.15      200.37     19.95 o 
   7   7   1       27.79       29.66      4.46 o 
   9   7   1       69.70       67.46      5.63 o 
  -8   8   1     1065.05      873.44     15.04 o 
  -6   8   1      225.72      234.38      9.08 o 
  -4   8   1      154.77      160.77      9.28 o 
  -2   8   1     1088.07     1072.41     20.47 o 
   0   8   1     1893.80     1856.34     21.65 o 
   2   8   1     1758.52     1910.41     64.76 o 
   4   8   1     1319.81     1367.75     24.47 o 
   6   8   1     1730.70     1582.88     16.08 o 
   8   8   1      743.58      559.55     11.96 o 
  -5   9   1        4.41        4.37      3.80 o 
  -3   9   1       55.66       49.14      3.88 o 
  -1   9   1      240.52      237.67     12.38 o 
   1   9   1       54.63       59.42      4.15 o 
   3   9   1      565.75      543.91     25.13 o 
   5   9   1       15.42       18.92      1.94 o 
  -2  10   1      379.92      389.96     14.69 o 
   0  10   1      363.29      396.74     10.79 o 
 -14   0   2       57.69       57.27      6.16 o 
 -12   0   2     5682.47     6181.54     52.54 o 
 -10   0   2     7358.40     8115.22     64.99 o 
  -8   0   2     9588.26    11162.60    113.86 o 
  -6   0   2    21447.26    23412.63    144.87 o 
  -4   0   2    26569.54    27519.28    121.78 o 
  -2   0   2     7444.54     6693.28     47.65 o 
   0   0   2     5067.88     7693.07     88.30 o 
   2   0   2     6291.69     6688.82     53.09 o 
   4   0   2    28654.85    28471.36    137.15 o 
   6   0   2    32781.14    30535.31    163.05 o 
   8   0   2     7864.01     7228.08     63.91 o 
  10   0   2     5249.52     5422.63     64.87 o 
  12   0   2     2374.90     2141.26     38.12 o 
 -13   1   2      224.04      254.95     11.08 o 
 -11   1   2      160.37      176.95      9.94 o 
  -9   1   2      824.32     1027.99     22.86 o 
  -7   1   2     1642.20     1844.64     85.23 o 
  -5   1   2      223.58      343.36     11.34 o 
  -3   1   2     7341.76     8028.94     44.26 o 
  -1   1   2     1632.41     2020.41     15.47 o 
   1   1   2       38.47       86.19     25.94 o 
   3   1   2     3835.07     3523.41     29.86 o 
   5   1   2      320.13      393.49     12.46 o 
   7   1   2      334.96      323.59     10.12 o 
   9   1   2     1475.97     1612.63    133.59 o 
  11   1   2        1.18        8.66      3.23 o 
  13   1   2       86.29       68.28      5.93 o 
 -14   2   2      843.19      782.63     82.18 o 
 -12   2   2      549.75      491.94     15.49 o 
 -10   2   2     6479.11     6702.43    499.07 o 
  -8   2   2    10664.49    12742.89    378.48 o 
  -6   2   2    11426.54    12232.31    124.11 o 
  -4   2   2     9915.08    10139.02     37.19 o 
  -2   2   2    24173.13    21564.70     73.74 o 
   0   2   2        5.68       35.90     22.27 o 
   2   2   2    11213.75    10953.00     83.49 o 
   4   2   2    16331.07    15545.01    117.73 o 
   6   2   2    11396.15    11600.39    125.50 o 
   8   2   2    10774.83    10433.53    304.05 o 
  10   2   2     3793.90     3440.07     51.71 o 
  12   2   2     1044.76      734.40     22.40 o 
 -13   3   2      237.28      241.68     10.29 o 
 -11   3   2      693.15      728.60     54.33 o 
  -9   3   2     1104.20     1230.52     38.23 o 
  -7   3   2     2349.88     3106.51    243.76 o 
  -5   3   2    11321.19    13088.58    130.15 o 
  -3   3   2      388.80      423.95     60.27 o 
  -1   3   2      396.37      520.67     13.75 o 
   1   3   2     2416.39     2632.72     18.10 o 
   3   3   2      829.89      780.45     27.73 o 
   5   3   2     2456.55     2379.40     55.76 o 
   7   3   2     2708.88     2786.73     26.70 o 
   9   3   2     2114.04     2050.62     39.02 o 
  11   3   2      838.81      754.27     24.29 o 
 -12   4   2      549.19      583.37     10.65 o 
 -10   4   2      532.56      490.29     16.39 o 
  -8   4   2     4497.67     5091.88     52.16 o 
  -6   4   2     3768.32     4313.10    146.93 o 
  -4   4   2    13329.71    14938.17    514.62 o 
  -2   4   2      699.47      746.74     20.70 o 
   0   4   2      126.14      138.65      7.88 o 
   2   4   2     3696.83     4222.67     83.33 o 
   4   4   2     4105.72     4273.77     75.17 o 
   6   4   2     3119.87     3329.54     61.91 o 
   8   4   2     3907.18     3940.70    278.05 o 
  10   4   2     1928.53     1639.44     33.11 o 
  12   4   2      354.17      345.33     12.76 o 
 -11   5   2     1481.93     1416.49     16.70 o 
  -9   5   2     1439.06     1561.40     28.54 o 
  -7   5   2     4838.45     5516.23     61.86 o 
  -5   5   2     3321.33     3961.34     61.63 o 
  -3   5   2      623.53      649.78     23.78 o 
  -1   5   2       10.97       23.87      6.48 o 
   1   5   2      867.62      839.57     21.78 o 
   3   5   2     1312.57     1370.14     38.08 o 
   5   5   2     4456.02     4368.88    151.59 o 
   7   5   2     4254.27     4070.86     48.75 o 
   9   5   2     1315.36     1110.76     24.74 o 
  11   5   2     1061.03      847.07     55.16 o 
 -10   6   2      134.33      147.17      6.47 o 
  -8   6   2        3.84        6.61      2.42 o 
  -6   6   2     4504.68     5017.43     73.61 o 
  -4   6   2      901.64      893.48     17.34 o 
  -2   6   2      324.89      397.54     18.41 o 
   0   6   2      450.01      548.50     11.25 o 
   2   6   2      145.46      167.02      5.95 o 
   4   6   2      395.02      412.25     15.20 o 
   6   6   2      971.51      983.43     63.54 o 
   8   6   2      365.75      320.72      8.83 o 
  10   6   2      357.38      323.04      7.69 o 
  -9   7   2     2848.25     2560.32     23.99 o 
  -7   7   2     1907.99     2080.04     56.56 o 
  -5   7   2      194.11      227.25      6.75 o 
  -3   7   2      661.50      658.24     16.85 o 
  -1   7   2      107.61      105.61      4.48 o 
   1   7   2       84.21       90.78      4.59 o 
   3   7   2     1648.03     1675.09     25.88 o 
   5   7   2     2413.03     2419.01    180.42 o 
   7   7   2     2011.16     1801.93    106.86 o 
   9   7   2     1255.59      961.50     18.66 o 
  -8   8   2      346.37      275.92      8.62 o 
  -6   8   2       24.38       23.40      3.29 o 
  -4   8   2       73.64       81.98      6.81 o 
  -2   8   2       47.76       44.00      3.63 o 
   0   8   2       18.24       18.67      2.65 o 
   2   8   2       15.08       16.75      3.13 o 
   4   8   2        0.35        2.63      3.23 o 
   6   8   2       35.09       22.87      2.62 o 
  -5   9   2      473.07      614.47     24.30 o 
  -3   9   2       13.38       20.59      6.55 o 
  -1   9   2       44.67       45.15      3.83 o 
   1   9   2        0.59        3.70      1.98 o 
   3   9   2      515.63      531.10     31.46 o 
   5   9   2      893.80      741.30     13.67 o 
  -2  10   2        7.55        7.61      3.47 o 
   0  10   2      128.85      136.50      8.95 o 
 -13   1   3      371.48      392.22      9.61 o 
 -11   1   3     2415.94     2363.18     34.61 o 
  -9   1   3     5450.65     6633.81     54.46 o 
  -7   1   3    17607.27    19346.66    315.75 o 
  -5   1   3    24939.64    24165.57    438.93 o 
  -3   1   3    38615.39    35482.45   2736.17 o 
  -1   1   3     7378.17     9189.17    911.76 o 
   1   1   3    12335.01    11071.47     56.45 o 
   3   1   3      274.92      285.58     10.68 o 
   5   1   3     4102.06     4124.25    116.64 o 
   7   1   3     3151.23     2596.61     38.64 o 
   9   1   3     4965.14     5000.36    284.91 o 
  11   1   3     2136.71     2015.64    201.62 o 
 -14   2   3       12.41       12.00      2.31 o 
 -12   2   3       26.31       29.40      3.41 o 
 -10   2   3      756.63      816.89    110.91 o 
  -8   2   3     2498.49     2968.46     88.87 o 
  -6   2   3     5895.30     7031.67    382.46 o 
  -4   2   3     1046.87      945.77     25.92 o 
  -2   2   3    10384.19     8545.40     71.67 o 
   0   2   3      203.91      201.72     21.93 o 
   2   2   3       75.16       88.21      6.41 o 
   4   2   3      473.32      679.68     26.08 o 
   6   2   3      390.90      424.02     10.04 o 
   8   2   3     1367.11     1270.87     60.69 o 
  10   2   3       93.07       87.37      9.97 o 
  12   2   3      541.46      345.31     14.65 o 
 -13   3   3        0.84        3.22      3.39 o 
 -11   3   3      366.70      356.26      9.01 o 
  -9   3   3     7102.35     7878.91     74.98 o 
  -7   3   3     6360.86     8005.73    346.10 o 
  -5   3   3    18818.08    19745.96    541.22 o 
  -3   3   3     4375.14     4597.63     47.08 o 
  -1   3   3    22124.07    21922.13     99.53 o 
   1   3   3      363.99      480.06     20.25 o 
   3   3   3      489.00      539.91     23.90 o 
   5   3   3      324.21      265.20     19.57 o 
   7   3   3     6001.45     5988.77     77.63 o 
   9   3   3     1513.36     1403.75     34.77 o 
  11   3   3     1392.85      943.50     27.30 o 
 -12   4   3      217.17      222.96      6.53 o 
 -10   4   3      308.48      335.85     13.93 o 
  -8   4   3     3675.25     4428.85     52.49 o 
  -6   4   3     7178.18     8014.60     94.46 o 
  -4   4   3    12779.79    12793.32    593.27 o 
  -2   4   3     1488.88     1574.31     37.56 o 
   0   4   3     8177.09     7907.63    155.08 o 
   2   4   3     1287.31     1537.40     42.27 o 
   4   4   3      156.50      163.23     15.62 o 
   6   4   3      928.52      875.77     26.19 o 
   8   4   3      333.05      319.36     24.90 o 
  10   4   3     1899.17     1492.19     33.35 o 
  12   4   3      312.05      344.97     10.71 o 
 -11   5   3      261.12      235.82      6.82 o 
  -9   5   3       90.55      116.57      8.32 o 
  -7   5   3     7734.08     8723.36     57.26 o 
  -5   5   3     1466.44     1591.29     23.64 o 
  -3   5   3     3515.78     3879.04    111.50 o 
  -1   5   3      140.85      160.11     13.68 o 
   1   5   3     2763.30     3037.30     54.53 o 
   3   5   3       27.94       26.43      3.67 o 
   5   5   3      836.94      786.63     47.84 o 
   7   5   3      498.11      492.18     58.19 o 
   9   5   3     1097.00      829.36     22.06 o 
  11   5   3      227.88      273.37     26.06 o 
 -10   6   3      886.80      875.43     43.86 o 
  -8   6   3     1424.71     1668.76    144.85 o 
  -6   6   3     2935.41     3182.46     72.88 o 
  -4   6   3     5901.50     6192.47    154.67 o 
  -2   6   3     9935.96    10153.02     32.66 o 
   0   6   3     1708.46     1724.69     27.41 o 
   2   6   3      703.83      736.28     16.11 o 
   4   6   3      341.72      351.46     11.52 o 
   6   6   3       97.68      103.17      9.30 o 
   8   6   3     1167.45      953.87     22.68 o 
  10   6   3      475.55      354.98     12.35 o 
 -11   7   3      126.82      106.53      5.09 o 
  -9   7   3      604.34      537.87     46.66 o 
  -7   7   3       15.13       16.86      5.70 o 
  -5   7   3      877.78      873.07     33.15 o 
  -3   7   3       30.25       39.02      2.64 o 
  -1   7   3      105.49      101.95      4.73 o 
   1   7   3       88.83       85.69      6.33 o 
   3   7   3        8.72       12.18      4.53 o 
   5   7   3      147.55      144.72     10.13 o 
   7   7   3       72.28       64.63      6.19 o 
   9   7   3       63.78       56.52      4.85 o 
  -8   8   3      237.55      261.87     23.07 o 
  -6   8   3     1078.58     1159.71    121.44 o 
  -4   8   3     2541.86     2732.28    127.40 o 
  -2   8   3     2946.28     2953.26     29.38 o 
   0   8   3     1725.85     1615.46     39.44 o 
   2   8   3       32.75       32.22      3.43 o 
   4   8   3        8.27       20.38      7.89 o 
   6   8   3      467.34      383.16      8.41 o 
  -7   9   3        7.07       12.29      4.00 o 
  -5   9   3      219.37      294.01     18.45 o 
  -3   9   3       41.39       32.21      7.00 o 
  -1   9   3       44.89       51.64      3.78 o 
   1   9   3      112.42      105.52      4.68 o 
   3   9   3      199.71      174.02      6.05 o 
   5   9   3        0.08        3.20      1.78 o 
  -2  10   3      548.03      662.59     18.10 o 
 -14   0   4       18.86       33.70      4.55 o 
 -12   0   4      565.95      657.43     17.29 o 
 -10   0   4       57.35       44.06      5.34 o 
  -8   0   4      952.90     1204.55     39.26 o 
  -6   0   4    27018.03    33401.14    188.65 o 
  -4   0   4    12797.61    11667.27     94.27 o 
  -2   0   4    79017.46    60454.75    196.64 o 
   0   0   4    48615.16    45124.96    203.52 o 
   2   0   4    37949.60    32895.45    176.73 o 
   4   0   4     2852.01     2706.49     54.56 o 
   6   0   4     8151.41     8397.05     61.58 o 
   8   0   4      198.46      240.98     14.93 o 
  10   0   4      171.66      135.53     13.12 o 
  12   0   4     1096.48     1070.72     22.03 o 
 -15   1   4        8.74       14.71      2.88 o 
 -13   1   4      322.37      348.81      8.78 o 
 -11   1   4      172.98      187.48     10.21 o 
  -9   1   4       63.82       96.46      6.46 o 
  -7   1   4     1211.77     1467.98     63.60 o 
  -5   1   4     2911.27     3010.87    168.27 o 
  -3   1   4    11069.86    12205.37    160.82 o 
  -1   1   4      121.79      168.14     17.73 o 
   1   1   4      402.32      375.98     12.32 o 
   3   1   4     5893.75     6115.37    346.33 o 
   5   1   4       46.79       79.08      7.72 o 
   7   1   4      197.42      193.59      9.57 o 
   9   1   4       78.31       69.40      6.70 o 
  11   1   4       13.38        8.38      3.35 o 
 -14   2   4      614.72      621.28     12.52 o 
 -12   2   4       67.14       62.61      4.46 o 
 -10   2   4      384.33      403.20     31.80 o 
  -8   2   4     1419.22     1790.63     40.43 o 
  -6   2   4      143.10       99.66     13.54 o 
  -4   2   4    37176.31    32753.77    151.46 o 
  -2   2   4    30222.10    28476.78    145.59 o 
   0   2   4    44261.84    31075.07    163.61 o 
   2   2   4     9844.58     8540.04    502.63 o 
   4   2   4    16518.64    15365.75    128.95 o 
   6   2   4      172.91      171.75     10.16 o 
   8   2   4      288.35      310.14     14.41 o 
  10   2   4      646.46      483.07     22.95 o 
  12   2   4      715.41      664.55     17.09 o 
 -13   3   4       56.63       55.94      3.64 o 
 -11   3   4       93.78       96.98      4.18 o 
  -9   3   4     1460.77     1673.96     50.42 o 
  -7   3   4      687.44      900.71     47.27 o 
  -5   3   4     3763.06     3471.71    180.67 o 
  -3   3   4     1650.81     1834.93     73.87 o 
  -1   3   4     9217.85     9173.18    400.00 o 
   1   3   4    14416.00    14270.23    119.86 o 
   3   3   4     3725.66     3602.84     64.42 o 
   5   3   4     1868.23     1890.32     24.48 o 
   7   3   4        7.58        5.88      3.95 o 
   9   3   4       45.61       31.88      7.15 o 
  11   3   4      182.09      127.47      9.97 o 
 -12   4   4      406.19      354.55      7.88 o 
 -10   4   4       69.32       73.99      7.84 o 
  -8   4   4       41.55       57.90      7.90 o 
  -6   4   4     1027.50     1244.43     21.18 o 
  -4   4   4     1693.18     1606.35     98.46 o 
  -2   4   4    16214.42    16822.79    301.86 o 
   0   4   4     6969.12     6438.42     96.96 o 
   2   4   4    14110.75    14665.04    139.58 o 
   4   4   4      819.30      881.76     19.37 o 
   6   4   4      768.08      700.88     14.93 o 
   8   4   4       21.47       37.47     15.38 o 
  10   4   4      217.45      155.59     11.32 o 
 -13   5   4      258.03      327.81     13.50 o 
 -11   5   4        1.06        1.36      2.96 o 
  -9   5   4       33.52       37.36      3.96 o 
  -7   5   4     2410.59     2678.06     31.47 o 
  -5   5   4     5128.77     5527.74     40.76 o 
  -3   5   4     4153.29     4371.86    110.11 o 
  -1   5   4    10010.57    11016.41     57.62 o 
   1   5   4     7868.51     8370.41     83.41 o 
   3   5   4     4469.22     4213.14     85.65 o 
   5   5   4     1747.55     1937.04    210.18 o 
   7   5   4       23.99       29.28      8.31 o 
   9   5   4      138.76       81.79      7.50 o 
 -12   6   4       42.15       48.53      5.03 o 
 -10   6   4       18.55       14.85      3.27 o 
  -8   6   4       15.33       18.00      6.46 o 
  -6   6   4       61.37       70.02      6.43 o 
  -4   6   4       84.21       88.42      4.17 o 
  -2   6   4      138.10      139.57      5.95 o 
   0   6   4     4502.49     4865.41     87.43 o 
   2   6   4      515.00      497.12     26.09 o 
   4   6   4      458.20      456.90     19.35 o 
   6   6   4       41.50       30.29      6.22 o 
   8   6   4       66.46       53.66      6.18 o 
  10   6   4       43.72       44.45      4.12 o 
 -11   7   4       59.87       73.39     11.74 o 
  -9   7   4       12.79       18.07      3.36 o 
  -7   7   4      775.99      857.95    108.28 o 
  -5   7   4     2325.94     2415.28    239.63 o 
  -3   7   4     5979.47     5955.32     86.58 o 
  -1   7   4     2851.48     2708.28     97.24 o 
   1   7   4     2406.44     2192.31     33.65 o 
   3   7   4     3128.70     2989.71    120.80 o 
   5   7   4      530.00      468.20     18.61 o 
   7   7   4       18.45       13.04      3.61 o 
  -8   8   4       37.52       39.68      6.38 o 
  -6   8   4       35.04       37.15      5.34 o 
  -4   8   4       34.22       54.04      4.76 o 
  -2   8   4        2.39        3.94      2.79 o 
   0   8   4       82.48       86.33      5.43 o 
   2   8   4       42.00       36.64      3.24 o 
   4   8   4       64.01       58.75      6.80 o 
   6   8   4       47.38       36.77      2.91 o 
  -7   9   4      140.86      216.93     12.86 o 
  -5   9   4      994.45     1389.89     37.85 o 
  -3   9   4     1049.47     1129.84     30.09 o 
  -1   9   4      940.93      956.54     38.07 o 
   1   9   4     1018.44      933.22     19.94 o 
   3   9   4      319.75      255.85     10.80 o 
  -2  10   4      167.87      194.34      8.85 o 
 -15   1   5      725.58      779.63     10.49 o 
 -13   1   5     2455.66     2502.22     22.54 o 
 -11   1   5     5892.46     6516.17     57.15 o 
  -9   1   5     3707.74     4154.96     37.71 o 
  -7   1   5      416.65      558.98     15.71 o 
  -5   1   5     3725.61     4512.10     75.08 o 
  -3   1   5    12430.39    12262.55     74.55 o 
  -1   1   5    22743.85    23913.67    505.05 o 
   1   1   5    40740.55    29383.40    107.37 o 
   3   1   5    38073.15    34008.76    136.84 o 
   5   1   5    16485.36    14241.78    411.51 o 
   7   1   5     5087.26     4483.28     49.18 o 
   9   1   5      569.00      425.41     25.98 o 
  11   1   5        3.69        9.15      5.28 o 
 -14   2   5      204.52      213.04     17.15 o 
 -12   2   5       62.23       62.71      4.35 o 
 -10   2   5        7.15       12.99      2.80 o 
  -8   2   5     1339.73     1573.49     22.96 o 
  -6   2   5      812.68     1036.78     39.77 o 
  -4   2   5     1792.00     2025.59     30.11 o 
  -2   2   5     6082.81     6289.06    172.43 o 
   0   2   5     4702.24     3950.58    277.82 o 
   2   2   5     5919.64     5521.43    443.07 o 
   4   2   5     1059.71      745.36     31.02 o 
   6   2   5     1800.20     1808.17     26.51 o 
   8   2   5      234.93      236.95     20.68 o 
  10   2   5      157.19      120.80     12.03 o 
  12   2   5        8.11        9.28      2.39 o 
 -13   3   5     1683.31     1683.51     99.16 o 
 -11   3   5     1558.77     1695.04     15.96 o 
  -9   3   5     1164.87     1378.96     40.25 o 
  -7   3   5     1577.55     1891.90     40.84 o 
  -5   3   5     3441.55     3455.47    399.61 o 
  -3   3   5     8052.17     8549.15    256.16 o 
  -1   3   5    12495.54    12527.81    142.38 o 
   1   3   5    18356.59    18853.62    165.06 o 
   3   3   5    15455.37    12738.58    131.39 o 
   5   3   5     8700.09     7623.36    152.17 o 
   7   3   5     2015.48     1472.84    201.40 o 
   9   3   5      160.79      125.79     12.60 o 
  11   3   5       10.01        9.32      3.54 o 
 -12   4   5      162.76      165.04      7.25 o 
 -10   4   5      794.69      852.86     14.69 o 
  -8   4   5      359.69      384.53     12.88 o 
  -6   4   5       80.84       86.91      6.89 o 
  -4   4   5       60.10       33.15      5.68 o 
  -2   4   5     5902.42     6904.55    472.90 o 
   0   4   5    14508.75    13503.12    167.76 o 
   2   4   5     3966.56     3755.12     81.32 o 
   4   4   5     6695.60     6488.44     39.41 o 
   6   4   5     1499.98     1384.88     55.60 o 
   8   4   5     1442.83     1080.22     54.80 o 
  10   4   5      193.84      201.89     11.50 o 
 -13   5   5      115.77      180.99     13.36 o 
 -11   5   5      369.55      371.46     11.41 o 
  -9   5   5      880.22     1035.36     23.85 o 
  -7   5   5       52.73       56.83      8.27 o 
  -5   5   5        2.15        4.86      1.89 o 
  -3   5   5     1709.66     1851.14     23.97 o 
  -1   5   5     6466.34     7104.17     95.62 o 
   1   5   5     3813.35     3804.50     57.24 o 
   3   5   5     2594.43     2373.72    223.15 o 
   5   5   5     1697.74     1312.22     37.84 o 
   7   5   5      217.59      209.45      9.41 o 
   9   5   5       18.96       22.21      4.22 o 
 -12   6   5      503.71      522.80    124.40 o 
 -10   6   5      409.53      457.30     65.01 o 
  -8   6   5      190.74      266.96     30.62 o 
  -6   6   5      134.70      143.90     14.12 o 
  -4   6   5      596.57      600.89     16.03 o 
  -2   6   5     2770.06     2661.02     48.60 o 
   0   6   5     3515.26     3269.14     96.98 o 
   2   6   5     8376.48     7661.24    175.32 o 
   4   6   5     2275.79     1997.25     42.63 o 
   6   6   5     2596.68     1904.99     39.77 o 
   8   6   5      646.04      618.20     17.76 o 
 -11   7   5       14.02       11.88      1.92 o 
  -9   7   5       65.50       78.98     14.25 o 
  -7   7   5       91.32      104.42     14.24 o 
  -5   7   5       36.02       34.72      4.71 o 
  -3   7   5      506.09      463.82      9.42 o 
  -1   7   5      326.15      290.68     10.09 o 
   1   7   5      437.61      398.16      9.85 o 
   3   7   5      165.28      126.18     13.32 o 
   5   7   5        0.32        2.50      4.22 o 
   7   7   5        9.12        7.59      3.35 o 
  -8   8   5      142.47      156.09     34.95 o 
  -6   8   5       15.74       14.16      3.15 o 
  -4   8   5      137.53      134.63      6.89 o 
  -2   8   5      434.60      395.04     11.60 o 
   0   8   5     2327.53     1983.30     28.73 o 
   2   8   5     1759.43     1572.85    154.93 o 
   4   8   5     1801.19     1326.33     28.47 o 
   6   8   5      549.16      457.69     12.26 o 
  -7   9   5       37.98       47.34      6.44 o 
  -5   9   5       13.52       17.52      5.30 o 
  -3   9   5       18.73       18.17      3.70 o 
  -1   9   5        0.12        2.64      2.09 o 
   1   9   5        2.28        3.08      1.94 o 
   3   9   5       43.54       34.95      4.48 o 
 -14   0   6     1610.76     1714.07     24.99 o 
 -12   0   6     1840.88     2257.71     30.01 o 
 -10   0   6     5342.30     6502.19     52.88 o 
  -8   0   6     2507.10     2623.32     43.85 o 
  -6   0   6    15204.66    14829.37    138.33 o 
  -4   0   6    16307.57    11312.84    118.19 o 
  -2   0   6       89.11      164.23     15.48 o 
   0   0   6     2056.45     1985.32     42.92 o 
   2   0   6    17532.00    16959.02    164.12 o 
   4   0   6     5699.81     5576.08    119.24 o 
   6   0   6    14893.04    10374.69    384.03 o 
   8   0   6     5586.72     2885.91     57.63 o 
  10   0   6     3160.82     2917.07     51.69 o 
 -15   1   6       11.95       19.02      2.10 o 
 -13   1   6       85.31       85.53      4.78 o 
 -11   1   6        0.55        2.43      2.55 o 
  -9   1   6     2140.79     2556.13     29.47 o 
  -7   1   6        0.94       13.75      6.90 o 
  -5   1   6      920.67      981.04     38.03 o 
  -3   1   6     1978.21     1959.16     69.13 o 
  -1   1   6     1437.13     1553.63    106.44 o 
   1   1   6      222.95      168.17      7.57 o 
   3   1   6      436.19      416.21     16.82 o 
   5   1   6      545.43      486.96     14.80 o 
   7   1   6      458.69      351.27     16.77 o 
   9   1   6        8.06        6.75      3.80 o 
  11   1   6      428.91      448.77     15.31 o 
 -14   2   6      493.98      518.16     16.24 o 
 -12   2   6     2254.81     2340.67     23.23 o 
 -10   2   6     1266.29     1447.58     53.22 o 
  -8   2   6     8555.93     9833.74     39.19 o 
  -6   2   6     6575.07     6692.47    106.69 o 
  -4   2   6     5124.15     5433.29     53.85 o 
  -2   2   6     1440.23     1707.34    144.89 o 
   0   2   6     6130.82     5153.99    292.53 o 
   2   2   6     2918.76     2673.57     41.43 o 
   4   2   6    13577.87    11286.63     56.84 o 
   6   2   6     5388.09     4160.15     45.23 o 
   8   2   6     5672.91     3606.27    182.45 o 
  10   2   6     1539.13     1548.30     35.23 o 
 -13   3   6      109.56      126.46      4.63 o 
 -11   3   6     2187.14     2360.90     32.06 o 
  -9   3   6     2006.49     2307.19     18.88 o 
  -7   3   6     2960.34     3282.71     18.98 o 
  -5   3   6       61.26       43.33      7.69 o 
  -3   3   6      330.53      250.16     19.74 o 
  -1   3   6      319.39      317.01     22.25 o 
   1   3   6      135.19      101.35     15.95 o 
   3   3   6     3294.94     3275.61     96.32 o 
   5   3   6     2853.55     2508.59     47.46 o 
   7   3   6     1743.75     1483.21    166.97 o 
   9   3   6     1443.80     1207.04     34.44 o 
  11   3   6      175.47      166.85      7.35 o 
 -12   4   6      161.27      184.99     15.01 o 
 -10   4   6     2456.92     2676.17     43.19 o 
  -8   4   6     1422.78     1512.38     24.07 o 
  -6   4   6     3270.23     3409.44     32.40 o 
  -4   4   6     1230.52     1146.41     29.09 o 
  -2   4   6        4.18       19.18      7.32 o 
   0   4   6       47.28       40.75     11.00 o 
   2   4   6     4142.65     4082.43     41.52 o 
   4   4   6     1752.44     1499.20     26.08 o 
   6   4   6     3338.69     2767.98    175.23 o 
   8   4   6     1327.25     1219.90    138.86 o 
  10   4   6      866.16      931.21     19.47 o 
 -13   5   6      453.51      777.45     31.67 o 
 -11   5   6     1531.12     1503.71     22.86 o 
  -9   5   6     2633.70     3035.02     39.77 o 
  -7   5   6     2130.41     2322.07     65.12 o 
  -5   5   6     1064.60     1081.46     28.91 o 
  -3   5   6       50.28       56.35      6.96 o 
  -1   5   6       15.09       11.59      2.01 o 
   1   5   6     1412.72     1268.57     33.47 o 
   3   5   6     2884.95     2943.54     62.83 o 
   5   5   6     3958.89     3872.64     65.31 o 
   7   5   6     2632.67     2104.87    247.64 o 
   9   5   6      973.85     1026.23     19.09 o 
 -12   6   6      147.51      154.24     37.91 o 
 -10   6   6      176.04      206.62     26.22 o 
  -8   6   6      412.99      520.76     65.93 o 
  -6   6   6      165.75      185.65     21.10 o 
  -4   6   6      115.37      109.83      4.29 o 
  -2   6   6       10.77        6.90      1.73 o 
   0   6   6        5.79        3.39      2.68 o 
   2   6   6      181.07      161.87     15.06 o 
   4   6   6      622.44      515.06     31.29 o 
   6   6   6      124.83      149.81     13.73 o 
   8   6   6      276.28      302.62     11.19 o 
 -11   7   6      403.45      422.95     84.08 o 
  -9   7   6     1378.15     1613.73    238.40 o 
  -7   7   6     1280.79     1576.44    139.45 o 
  -5   7   6      507.62      488.09     22.80 o 
  -3   7   6      226.69      243.99      6.92 o 
  -1   7   6      103.17      113.75      6.69 o 
   1   7   6      776.54      686.05     47.50 o 
   3   7   6     1295.82      989.33     28.91 o 
   5   7   6     2757.40     2290.39     39.41 o 
   7   7   6     1399.92     1470.02     22.86 o 
  -8   8   6       30.96       28.02      6.47 o 
  -6   8   6       38.80       36.32      4.20 o 
  -4   8   6       16.89       19.83      2.79 o 
  -2   8   6       85.88       76.76      4.44 o 
   0   8   6        4.28        7.43      7.22 o 
   2   8   6       64.63       45.30      6.56 o 
   4   8   6        2.12        1.62      3.41 o 
   6   8   6       18.65       23.49      2.87 o 
  -7   9   6      312.26      464.32     15.17 o 
  -5   9   6      495.38      585.18     18.29 o 
  -3   9   6        4.97       10.09      3.55 o 
  -1   9   6       27.06       24.01      9.09 o 
   1   9   6      148.52      103.92      7.23 o 
   3   9   6      768.96      730.54     15.63 o 
 -15   1   7       16.58       21.14      2.92 o 
 -13   1   7       96.94      110.08      5.25 o 
 -11   1   7     1673.37     1879.58     27.71 o 
  -9   1   7    10323.17    10948.01     57.93 o 
  -7   1   7    18302.48    17122.01    552.60 o 
  -5   1   7    27316.85    25898.46    211.66 o 
  -3   1   7    21216.64    16698.54    398.20 o 
  -1   1   7    19010.51    15000.36    231.72 o 
   1   1   7     2638.24     2679.95     87.33 o 
   3   1   7      714.16      677.58     22.63 o 
   5   1   7     5082.83     3976.16    102.51 o 
   7   1   7     6436.24     4103.05     84.24 o 
   9   1   7     2877.29     2726.96     66.00 o 
  11   1   7     1646.37     1695.82     22.77 o 
 -14   2   7       73.79       71.82      3.51 o 
 -12   2   7      198.04      216.51     10.05 o 
 -10   2   7      547.48      611.11     12.44 o 
  -8   2   7     1514.76     1652.40     28.23 o 
  -6   2   7     1746.33     1567.49     52.02 o 
  -4   2   7     4670.62     4920.56     92.16 o 
  -2   2   7     1474.41     1539.99     99.57 o 
   0   2   7      343.57      317.27     14.58 o 
   2   2   7       27.73       35.46      6.07 o 
   4   2   7       64.71       50.07      8.82 o 
   6   2   7      274.02      198.87     15.30 o 
   8   2   7      420.50      314.04     13.11 o 
  10   2   7      836.73      808.65     21.19 o 
 -13   3   7        3.31        4.86      1.75 o 
 -11   3   7     1384.52     1708.57     17.99 o 
  -9   3   7     4012.21     4277.89     25.08 o 
  -7   3   7    12587.48    12556.82     45.89 o 
  -5   3   7     8588.90     7801.06     97.86 o 
  -3   3   7    12958.18    10157.68    139.93 o 
  -1   3   7     4101.22     3710.71     70.57 o 
   1   3   7     2602.80     2326.76     79.14 o 
   3   3   7      665.76      619.12     32.85 o 
   5   3   7     3378.53     3241.90    238.34 o 
   7   3   7     2176.45     2066.79    302.27 o 
   9   3   7     2958.01     3015.53     47.49 o 
 -12   4   7      799.02      802.78     15.40 o 
 -10   4   7      749.61      794.13     18.60 o 
  -8   4   7     1769.39     1828.89     25.51 o 
  -6   4   7     5954.61     5628.58     42.83 o 
  -4   4   7     5470.53     5928.17    177.63 o 
  -2   4   7     6080.28     8630.86    127.63 o 
   0   4   7      159.74      187.27     10.27 o 
   2   4   7        5.34       11.19      5.28 o 
   4   4   7        7.30       21.29      6.31 o 
   6   4   7      662.52      524.74    149.44 o 
   8   4   7     1522.02     1428.06     22.54 o 
  10   4   7      655.18      736.62     13.43 o 
 -13   5   7      153.65      219.82     16.84 o 
 -11   5   7      153.87      164.50      8.13 o 
  -9   5   7     1101.12     1290.42     25.74 o 
  -7   5   7     1638.40     1705.01     49.11 o 
  -5   5   7     4371.57     4146.82     31.10 o 
  -3   5   7     1824.76     1839.57     41.77 o 
  -1   5   7     1767.25     1789.65    147.26 o 
   1   5   7       68.90      104.20      8.67 o 
   3   5   7        3.07       18.47      6.74 o 
   5   5   7      436.03      554.39     23.45 o 
   7   5   7     1952.24     1917.47     31.14 o 
   9   5   7      613.17      754.77     14.49 o 
 -12   6   7       61.77       64.02     17.44 o 
 -10   6   7     1026.67     1168.55     73.14 o 
  -8   6   7     1586.60     1958.04     68.94 o 
  -6   6   7     2998.87     3067.71     31.71 o 
  -4   6   7     5677.30     5049.89     60.45 o 
  -2   6   7     1830.53     1725.09     41.35 o 
   0   6   7     1554.91     1405.71     43.90 o 
   2   6   7       30.70       46.10      4.85 o 
   4   6   7      381.95      358.91     12.53 o 
   6   6   7      318.50      337.37     10.28 o 
   8   6   7      697.42      734.05     14.16 o 
 -11   7   7       39.41       35.52      6.31 o 
  -9   7   7       11.08       15.63      3.09 o 
  -7   7   7      153.89      196.65      8.23 o 
  -5   7   7      303.45      276.09      8.91 o 
  -3   7   7      486.31      451.35     22.80 o 
  -1   7   7        0.28        1.17      2.10 o 
   1   7   7        5.95        6.81      4.26 o 
   3   7   7      159.74      139.75     11.20 o 
   5   7   7       49.43       62.18      6.76 o 
   7   7   7       99.77      107.45      5.47 o 
  -8   8   7      831.06      805.42     14.69 o 
  -6   8   7     1320.33     1263.49     20.49 o 
  -4   8   7     1301.11     1075.03    144.78 o 
  -2   8   7     1442.79     1144.87     70.71 o 
   0   8   7      178.78      168.53      6.94 o 
   2   8   7       12.38       16.48      4.48 o 
   4   8   7      244.84      243.18     10.57 o 
  -5   9   7       10.51        9.48      2.75 o 
  -3   9   7        0.25        4.57      2.50 o 
  -1   9   7        9.72        9.86      1.95 o 
   1   9   7       22.15       21.62      3.63 o 
 -14   0   8       80.77       85.88      6.00 o 
 -12   0   8       20.65       21.97      4.88 o 
 -10   0   8      320.21      319.04     14.65 o 
  -8   0   8     2176.29     2948.62    172.12 o 
  -6   0   8     9103.16     7223.10    123.76 o 
  -4   0   8    29711.91    22834.93    199.76 o 
  -2   0   8    38049.96    33603.16    245.29 o 
   0   0   8     5069.08     4034.19     67.75 o 
   2   0   8     5726.03     5735.05     92.25 o 
   4   0   8     4168.47     4809.68     57.79 o 
   6   0   8       23.07       42.60      8.76 o 
   8   0   8       25.37       34.46      7.46 o 
  10   0   8     1297.15     1393.74     24.27 o 
 -15   1   8        1.95        6.77      2.89 o 
 -13   1   8       15.55       22.95      3.18 o 
 -11   1   8        8.90        9.48      2.94 o 
  -9   1   8      517.30      518.43     12.00 o 
  -7   1   8        0.64        7.79      5.10 o 
  -5   1   8     4159.86     3435.89     83.85 o 
  -3   1   8     2954.12     2568.68    137.51 o 
  -1   1   8    10340.03    10862.98     87.53 o 
   1   1   8      188.29      193.50     11.23 o 
   3   1   8      552.48      647.24     23.86 o 
   5   1   8        1.00        7.52      2.41 o 
   7   1   8        5.97       11.18      3.22 o 
   9   1   8      166.59      173.69      8.05 o 
 -14   2   8      145.22      160.28     13.28 o 
 -12   2   8        6.70        8.17      2.54 o 
 -10   2   8      252.15      285.70      7.62 o 
  -8   2   8     1625.97     1606.36     12.66 o 
  -6   2   8     7149.27     6849.88    119.17 o 
  -4   2   8    16363.46    14223.55    342.88 o 
  -2   2   8    17807.19    16371.37   1277.00 o 
   0   2   8    14459.56    11898.15    539.86 o 
   2   2   8     2942.35     2852.87     44.39 o 
   4   2   8      933.51      833.15     51.16 o 
   6   2   8      771.21      688.13     18.79 o 
   8   2   8      294.43      297.52     11.46 o 
  10   2   8      503.84      492.29     13.62 o 
 -13   3   8       50.49       55.64      3.17 o 
 -11   3   8        8.93       14.73      2.12 o 
  -9   3   8      337.42      359.00      8.48 o 
  -7   3   8     3602.22     3599.43     24.75 o 
  -5   3   8     1258.73     1128.24     41.18 o 
  -3   3   8     7287.92     7511.62    122.28 o 
  -1   3   8     1493.73     1282.76     42.13 o 
   1   3   8    12532.33    12930.31     73.75 o 
   3   3   8     1539.67     1299.42     30.97 o 
   5   3   8      193.94      144.63     11.04 o 
   7   3   8      455.46      449.02     17.13 o 
   9   3   8       15.65       26.27      4.93 o 
 -12   4   8       25.20       26.38      3.71 o 
 -10   4   8      162.13      182.25      6.73 o 
  -8   4   8      428.55      419.20     13.38 o 
  -6   4   8     2484.12     2350.68     28.58 o 
  -4   4   8     4292.33     4381.23    131.30 o 
  -2   4   8     4172.78     4400.40    227.68 o 
   0   4   8     5990.30     5858.93     89.51 o 
   2   4   8     2570.38     2642.86     33.50 o 
   4   4   8      203.98      177.17     15.35 o 
   6   4   8       10.61       12.00      3.63 o 
   8   4   8      173.48      178.92     10.38 o 
 -13   5   8       44.46       76.09      8.78 o 
 -11   5   8        0.29        2.38      2.90 o 
  -9   5   8      631.54      704.97     18.99 o 
  -7   5   8     2113.52     2011.23     45.48 o 
  -5   5   8     4064.80     3782.11     69.11 o 
  -3   5   8     4779.95     4260.15     38.01 o 
  -1   5   8     6926.55     5120.38     63.75 o 
   1   5   8     3188.24     3298.72     92.25 o 
   3   5   8     4547.42     4642.84     47.95 o 
   5   5   8        7.84       31.40      6.00 o 
   7   5   8       11.37       26.16      3.07 o 
 -12   6   8        1.67        2.40      2.11 o 
 -10   6   8        4.99        6.18      2.72 o 
  -8   6   8      306.48      342.56     16.27 o 
  -6   6   8       85.44       94.46     12.83 o 
  -4   6   8      286.99      243.84      6.83 o 
  -2   6   8      538.70      423.79     39.66 o 
   0   6   8      249.66      231.84     61.65 o 
   2   6   8      675.23      687.37     13.72 o 
   4   6   8       40.70       56.05      5.16 o 
   6   6   8      352.33      347.90      8.93 o 
 -11   7   8       12.56        9.36      3.12 o 
  -9   7   8      157.60      179.74      6.96 o 
  -7   7   8     1004.90     1008.40     46.84 o 
  -5   7   8     2611.70     2312.22     43.05 o 
  -3   7   8     2438.82     1892.42    196.04 o 
  -1   7   8     3363.69     2847.90     30.26 o 
   1   7   8     2315.25     2326.77     22.90 o 
   3   7   8      354.70      392.32     16.28 o 
   5   7   8      510.17      537.39     14.95 o 
  -8   8   8       10.31       13.49      2.98 o 
  -6   8   8       29.34       24.88      3.86 o 
  -4   8   8      133.59      119.06      6.11 o 
  -2   8   8       40.92       39.99      3.16 o 
   0   8   8        0.49        2.25      1.78 o 
   2   8   8       30.20       25.45      4.45 o 
   4   8   8       20.64       22.44      3.11 o 
  -5   9   8      564.32      533.48      9.66 o 
  -3   9   8     1336.56     1299.46     74.11 o 
  -1   9   8      583.09      579.95     13.64 o 
   1   9   8      472.32      536.95     12.10 o 
 -15   1   9      527.33      522.09     25.23 o 
 -13   1   9     1907.44     2109.32     30.58 o 
 -11   1   9     3100.99     3384.74     28.31 o 
  -9   1   9      865.73      931.88     12.51 o 
  -7   1   9      120.81      142.93      6.86 o 
  -5   1   9     5775.98     4323.78    100.62 o 
  -3   1   9     4631.43     4587.33    156.24 o 
  -1   1   9    10382.09    10056.13    341.31 o 
   1   1   9    26722.29    23693.28    323.68 o 
   3   1   9    24996.62    24724.05     86.75 o 
   5   1   9     9989.18     9645.67    201.45 o 
   7   1   9     1506.97     1494.34     23.05 o 
   9   1   9        9.94       18.48      3.21 o 
 -14   2   9      143.29      132.75      6.76 o 
 -12   2   9       15.46       20.76      3.00 o 
 -10   2   9      206.12      252.28      7.45 o 
  -8   2   9       26.46       26.81      2.12 o 
  -6   2   9        0.38       14.17     14.58 o 
  -4   2   9        6.42       32.98      9.17 o 
  -2   2   9     7667.16     7701.88     81.62 o 
   0   2   9     6646.88     5967.62     93.33 o 
   2   2   9       72.74       57.40      4.02 o 
   4   2   9     1278.73     1240.58     26.98 o 
   6   2   9      220.28      214.14      7.99 o 
   8   2   9     1058.15     1167.05     49.98 o 
  10   2   9        2.25        4.56      1.89 o 
 -13   3   9      847.76      825.27     17.46 o 
 -11   3   9     1156.63     1280.73     54.71 o 
  -9   3   9     1923.44     1944.84     19.91 o 
  -7   3   9      999.29     1018.45     22.23 o 
  -5   3   9      193.24      251.55      7.96 o 
  -3   3   9     6758.97     7093.49    817.92 o 
  -1   3   9    11811.21    11651.61     96.39 o 
   1   3   9    10458.67    10253.47    154.44 o 
   3   3   9     8144.59     7311.45    306.14 o 
   5   3   9     4917.83     5137.67     43.65 o 
   7   3   9     1054.50     1149.58     46.80 o 
   9   3   9       32.40       35.54      4.07 o 
 -12   4   9      304.69      320.51     24.32 o 
 -10   4   9       45.05       51.44      4.22 o 
  -8   4   9      374.34      402.15      9.68 o 
  -6   4   9       25.23       35.15      3.51 o 
  -4   4   9     3078.59     3197.77     58.91 o 
  -2   4   9     4868.66     5091.76    128.26 o 
   0   4   9     5090.02     5266.44     29.02 o 
   2   4   9     6832.50     6996.31     47.66 o 
   4   4   9      410.93      418.57     50.04 o 
   6   4   9     1987.88     2162.51     27.15 o 
   8   4   9      288.09      299.78     10.75 o 
 -13   5   9      286.67      373.27     14.41 o 
 -11   5   9      419.58      434.35     12.54 o 
  -9   5   9       56.71       61.79      6.78 o 
  -7   5   9     1166.01     1105.48     16.98 o 
  -5   5   9      918.05      825.78     27.75 o 
  -3   5   9      423.92      465.47     27.27 o 
  -1   5   9     4568.34     4032.01    428.49 o 
   1   5   9     2709.94     2833.16    118.22 o 
   3   5   9     1796.03     1941.58     36.48 o 
   5   5   9      305.34      378.39     15.59 o 
   7   5   9      282.27      286.75     10.62 o 
 -12   6   9      247.45      232.46     26.31 o 
 -10   6   9      243.38      288.98     21.68 o 
  -8   6   9       33.74       59.37      8.11 o 
  -6   6   9       27.92       31.86      4.89 o 
  -4   6   9     1336.55     1159.75     17.50 o 
  -2   6   9     2614.85     2142.01    273.45 o 
   0   6   9     4920.58     4767.95    263.09 o 
   2   6   9     1976.88     2127.50     29.17 o 
   4   6   9     3108.18     3563.10     75.86 o 
   6   6   9      584.59      614.10     10.13 o 
  -9   7   9      130.58      147.48     15.67 o 
  -7   7   9       56.87       57.27      4.31 o 
  -5   7   9      185.36      157.78      8.58 o 
  -3   7   9      573.47      534.68     13.14 o 
  -1   7   9       74.88       69.59      5.64 o 
   1   7   9      655.03      707.48     10.74 o 
   3   7   9        5.12        5.80      2.18 o 
   5   7   9       42.09       42.52      4.15 o 
  -8   8   9       24.82       21.72      3.35 o 
  -4   8   9      161.36      142.59      5.79 o 
  -2   8   9     1257.52     1235.08     52.14 o 
   0   8   9      727.15      791.74     11.68 o 
   2   8   9     1854.54     1981.98     26.24 o 
  -3   9   9       76.39       81.36      4.10 o 
  -1   9   9       28.96       30.09      3.09 o 
 -14   0  10     2045.40     2275.14     27.45 o 
 -12   0  10     1772.24     1908.86     29.75 o 
 -10   0  10     3187.01     3203.00     35.07 o 
  -8   0  10     6753.58     6747.25    415.67 o 
  -6   0  10     1481.18     1098.61     56.12 o 
  -4   0  10      565.83      640.85     35.10 o 
  -2   0  10       99.45       75.59     13.08 o 
   0   0  10    18087.62    17573.94    157.84 o 
   2   0  10    11038.01    11344.40     48.88 o 
   4   0  10    10999.01    11073.44    194.68 o 
   6   0  10      977.82     1029.28     25.81 o 
   8   0  10     4595.86     4411.55     47.16 o 
 -15   1  10        0.27        2.76      1.27 o 
 -13   1  10        7.95       11.01      2.56 o 
 -11   1  10      903.61      915.12     21.89 o 
  -9   1  10       29.72       34.28      3.02 o 
  -7   1  10      931.24     1007.92     67.81 o 
  -5   1  10       78.64       83.32     15.59 o 
  -3   1  10      668.46      896.29     30.29 o 
  -1   1  10       17.66       15.84      4.63 o 
   1   1  10        6.52        5.60      1.71 o 
   3   1  10        3.82       10.35      3.96 o 
   5   1  10     2274.42     2313.81     47.83 o 
   7   1  10       98.36      106.31      6.59 o 
   9   1  10       33.02       33.13      2.78 o 
 -14   2  10      723.59      670.50      9.27 o 
 -12   2  10     2234.55     2438.87     22.30 o 
 -10   2  10     2666.15     2779.71    106.93 o 
  -8   2  10     2429.96     2301.88     21.02 o 
  -6   2  10     3737.73     3685.25    122.19 o 
  -4   2  10      608.80      601.42     91.09 o 
  -2   2  10     4175.89     4308.97    392.77 o 
   0   2  10     4041.12     3916.87     22.96 o 
   2   2  10     9941.81     9661.80     72.00 o 
   4   2  10     4091.52     4193.18     38.98 o 
   6   2  10     5641.08     6077.79    100.76 o 
   8   2  10      699.95      802.48     14.21 o 
 -13   3  10      283.09      285.74     10.82 o 
 -11   3  10      967.20     1038.07     56.67 o 
  -9   3  10     2209.11     2034.05     20.64 o 
  -7   3  10      968.74      976.00     15.24 o 
  -5   3  10       13.52        6.65      2.61 o 
  -3   3  10      197.44      225.13     12.45 o 
  -1   3  10       42.59       43.23      4.45 o 
   1   3  10      298.25      317.28      8.95 o 
   3   3  10     2477.70     2440.91     24.06 o 
   5   3  10     1836.88     1787.89     25.22 o 
   7   3  10     2894.46     3025.46    129.53 o 
 -12   4  10      723.25      740.17     32.55 o 
 -10   4  10     1473.99     1442.32     19.42 o 
  -8   4  10     1225.88     1144.42     17.68 o 
  -6   4  10     1464.44     1388.75    100.62 o 
  -4   4  10      252.39      289.17     14.36 o 
  -2   4  10      463.04      501.41     24.90 o 
   0   4  10     1998.18     1975.28     17.81 o 
   2   4  10     1329.79     1364.59     16.52 o 
   4   4  10     2521.23     2757.78     88.69 o 
   6   4  10     2011.38     2300.98     47.01 o 
   8   4  10      857.18      941.37     14.44 o 
 -13   5  10      623.63      648.92     15.59 o 
 -11   5  10      608.36      674.53     15.47 o 
  -9   5  10     2572.33     2569.08     50.65 o 
  -7   5  10      676.25      594.30     12.14 o 
  -5   5  10      112.67       97.95      4.97 o 
  -3   5  10       49.87       51.11      4.66 o 
  -1   5  10      223.43      257.80     28.47 o 
   1   5  10     1243.46     1386.44     71.03 o 
   3   5  10     2735.15     2729.70     39.68 o 
   5   5  10     2895.84     2995.59     38.66 o 
   7   5  10      895.26      965.74     16.11 o 
 -12   6  10       37.45       36.35      3.70 o 
 -10   6  10      200.98      218.95     18.99 o 
  -8   6  10      863.67      797.92     47.01 o 
  -6   6  10       60.15       55.47      4.30 o 
  -4   6  10       31.39       35.40      4.73 o 
  -2   6  10      273.19      275.61     47.81 o 
   0   6  10       40.59       46.47      5.35 o 
   2   6  10      231.81      269.36      9.14 o 
   4   6  10      466.77      521.89     22.66 o 
   6   6  10      169.18      176.35      5.83 o 
  -9   7  10      225.22      270.08     33.76 o 
  -7   7  10      583.55      529.34     43.82 o 
  -5   7  10      406.17      306.81     12.20 o 
  -3   7  10       71.74       72.62     19.01 o 
  -1   7  10      266.52      281.65     18.34 o 
   1   7  10     1186.15     1289.30     19.75 o 
   3   7  10     1561.69     1684.07     45.35 o 
   5   7  10     1295.64     1438.55     16.86 o 
  -8   8  10       38.48       34.52      4.50 o 
  -6   8  10        0.03        2.51      1.69 o 
  -4   8  10       31.65       27.95      4.53 o 
  -2   8  10       11.69       11.03      2.06 o 
   0   8  10       14.79       16.41      1.99 o 
   2   8  10        2.34        9.00      2.38 o 
 -15   1  11       30.64       27.93      3.32 o 
 -13   1  11       81.91       97.90      9.21 o 
 -11   1  11     1727.76     1665.54     51.83 o 
  -9   1  11     5029.96     4772.79    182.71 o 
  -7   1  11    10335.20    10110.69     63.92 o 
  -5   1  11    12200.27    12335.83    130.89 o 
  -3   1  11     8457.02     9105.79     70.41 o 
  -1   1  11     3711.78     3761.66     31.44 o 
   1   1  11        2.12       32.99     10.35 o 
   3   1  11      255.74      292.63      8.96 o 
   5   1  11     1331.04     1311.11     20.44 o 
   7   1  11     4764.62     4741.39     75.37 o 
 -14   2  11       41.15       41.09      2.61 o 
 -12   2  11      629.12      645.25     40.39 o 
 -10   2  11      147.08      155.79      6.40 o 
  -8   2  11     1361.36     1230.19     16.74 o 
  -6   2  11      243.80      265.53      8.76 o 
  -4   2  11     2269.15     2326.94    104.84 o 
  -2   2  11      342.87      373.23      7.31 o 
   0   2  11      618.61      600.26     11.42 o 
   2   2  11      114.37      122.92      6.18 o 
   4   2  11     2338.32     2390.55     95.84 o 
   6   2  11      148.25      153.50      5.88 o 
   8   2  11       18.95       19.43      2.24 o 
 -13   3  11      397.82      376.74     13.31 o 
 -11   3  11      606.72      684.38     36.27 o 
  -9   3  11     2551.10     2495.35     71.98 o 
  -7   3  11     4390.57     4119.81     85.27 o 
  -5   3  11     5806.51     5644.11    119.12 o 
  -3   3  11     4221.13     3939.65    183.65 o 
  -1   3  11     1261.73     1290.89     13.89 o 
   1   3  11     1299.17     1280.03     34.43 o 
   3   3  11      866.21      908.72     18.77 o 
   5   3  11     3551.04     3690.72     82.32 o 
   7   3  11      482.61      506.48     13.25 o 
 -12   4  11      125.71      126.05      5.44 o 
 -10   4  11     2330.53     2113.47     41.09 o 
  -8   4  11      870.34      777.69     17.76 o 
  -6   4  11     3041.03     2867.47     38.07 o 
  -4   4  11     1255.08     1304.44     27.81 o 
  -2   4  11     4305.32     4373.98     46.58 o 
   0   4  11       70.50       83.05      7.28 o 
   2   4  11      663.95      668.02     42.56 o 
   4   4  11       33.72       41.60      4.05 o 
   6   4  11     1217.77     1350.78     32.43 o 
 -11   5  11      319.66      296.68     10.67 o 
  -9   5  11      803.65      758.04     14.48 o 
  -7   5  11      480.66      472.61      8.90 o 
  -5   5  11      408.24      400.64     14.49 o 
  -3   5  11     2020.86     1983.63     94.08 o 
  -1   5  11     1693.86     1770.25     71.58 o 
   1   5  11       16.88       22.75      2.85 o 
   3   5  11      292.08      313.37     13.30 o 
   5   5  11      468.02      496.34     14.49 o 
 -10   6  11      239.84      261.35     21.42 o 
  -8   6  11     2060.52     1839.82     62.38 o 
  -6   6  11     2386.27     1992.21     32.15 o 
  -4   6  11     3208.48     2923.29     88.47 o 
  -2   6  11      107.29      134.31     23.33 o 
   0   6  11      198.52      212.96      6.26 o 
   2   6  11       86.55       89.36      4.93 o 
   4   6  11      282.85      296.47      7.15 o 
  -9   7  11        0.86       -1.07      2.12 o 
  -7   7  11       27.81       27.83      4.89 o 
  -5   7  11       96.80       83.90      7.87 o 
  -3   7  11       37.09       37.51      5.64 o 
  -1   7  11      217.23      215.83      7.93 o 
   1   7  11        3.22        4.02      1.84 o 
   3   7  11       89.70       87.28      4.86 o 
  -8   8  11      519.21      565.18     13.87 o 
  -6   8  11     1601.47     1555.35     25.72 o 
  -4   8  11      742.91      675.71     15.06 o 
  -2   8  11      236.75      251.98     25.50 o 
   0   8  11      143.37      149.45      6.28 o 
 -14   0  12      558.64      592.39     14.20 o 
 -12   0  12      175.23      153.25      8.48 o 
 -10   0  12      167.13      169.50      8.86 o 
  -8   0  12    13993.09    13460.04     75.72 o 
  -6   0  12     3803.11     3699.04    243.57 o 
  -4   0  12    22137.37    22776.49     82.10 o 
  -2   0  12    15368.49    15577.81    185.04 o 
   0   0  12     2040.25     1973.10    122.12 o 
   2   0  12     9057.28     9453.67     98.04 o 
   4   0  12      196.06      221.74     12.69 o 
   6   0  12      820.88      761.85     20.78 o 
   8   0  12      899.44      960.60     16.67 o 
 -15   1  12       17.97       15.12      3.02 o 
 -13   1  12        7.87       13.13      2.41 o 
 -11   1  12      288.05      293.17      8.05 o 
  -9   1  12      499.53      511.21     10.33 o 
  -7   1  12     1524.17     1635.28     20.23 o 
  -5   1  12      189.52      156.37      7.65 o 
  -3   1  12      904.61      886.95     22.25 o 
  -1   1  12      113.44      124.94      6.43 o 
   1   1  12     3158.86     3366.23     46.83 o 
   3   1  12     2786.55     2844.24     70.15 o 
   5   1  12     1479.52     1573.13     39.29 o 
   7   1  12       98.10       97.81      8.75 o 
 -14   2  12        6.53        5.00      3.09 o 
 -12   2  12      113.16      134.05     12.64 o 
 -10   2  12     1566.17     1489.53     25.62 o 
  -8   2  12     1368.02     1196.10     46.40 o 
  -6   2  12    17104.14    15035.30    196.36 o 
  -4   2  12     6858.64     6939.32    101.75 o 
  -2   2  12     8180.72     8080.04     34.80 o 
   0   2  12    10004.53     9455.51     47.36 o 
   2   2  12      695.64      707.21     12.03 o 
   4   2  12      196.85      216.97      8.52 o 
   6   2  12      165.09      166.46      5.37 o 
 -13   3  12       38.61       32.37      5.26 o 
 -11   3  12       31.85       30.16      3.91 o 
  -9   3  12      704.23      645.23     22.77 o 
  -7   3  12       34.89       36.95      4.33 o 
  -5   3  12     5609.17     5738.71    163.88 o 
  -3   3  12     2636.79     2538.13     40.92 o 
  -1   3  12     6258.06     6065.65     68.22 o 
   1   3  12        8.98       13.04      2.35 o 
   3   3  12     1160.29     1177.05     18.87 o 
   5   3  12       78.53       87.41      4.21 o 
   7   3  12      104.70      111.75      5.92 o 
 -12   4  12      159.48      150.47      9.84 o 
 -10   4  12       22.55       23.14      3.61 o 
  -8   4  12      912.39      793.26     16.78 o 
  -6   4  12     2476.41     2257.82     90.02 o 
  -4   4  12     7629.00     7136.36     72.29 o 
  -2   4  12     3229.43     3117.19     23.32 o 
   0   4  12     2262.47     2337.57     25.75 o 
   2   4  12       43.16       49.11      4.67 o 
   4   4  12       10.52       16.60      2.70 o 
   6   4  12        2.00        4.88      2.91 o 
 -11   5  12       87.59       80.44      4.62 o 
  -9   5  12      520.87      497.04     19.07 o 
  -7   5  12     2105.11     1906.10     76.21 o 
  -5   5  12      602.71      567.49     12.03 o 
  -3   5  12     7701.43     6994.75     52.21 o 
  -1   5  12     1335.61     1404.25     53.62 o 
   1   5  12     2301.81     2618.60     47.23 o 
   3   5  12      535.28      554.70     16.28 o 
   5   5  12        2.93        5.14      3.33 o 
 -10   6  12       36.66       34.41      3.07 o 
  -8   6  12       87.88       90.99      7.90 o 
  -6   6  12      129.30      114.96      5.83 o 
  -4   6  12     1197.38     1007.62     71.82 o 
  -2   6  12     2205.88     1983.31     33.21 o 
   0   6  12      146.26      154.09      7.43 o 
   2   6  12       26.23       33.15      4.24 o 
   4   6  12       22.74       29.74      2.54 o 
  -9   7  12      417.82      447.57     14.05 o 
  -7   7  12      991.39      982.76     23.35 o 
  -5   7  12     1860.04     1572.08     29.28 o 
  -3   7  12      131.66      124.13      7.42 o 
  -1   7  12     2641.82     2593.61     20.48 o 
   1   7  12     1716.54     1834.48     74.35 o 
  -6   8  12       46.21       49.65      4.22 o 
  -4   8  12        2.85        4.55      1.93 o 
  -2   8  12       37.14       38.76      3.08 o 
 -13   1  13     1023.27     1134.33     33.99 o 
 -11   1  13       25.64       37.38      3.98 o 
  -9   1  13       58.30       47.05      4.24 o 
  -7   1  13       61.66       80.33      5.45 o 
  -5   1  13      910.77      905.64     13.91 o 
  -3   1  13     5428.23     5328.62     22.57 o 
  -1   1  13     8598.94     8404.53    107.14 o 
   1   1  13    14913.04    15401.83    117.45 o 
   3   1  13     4452.18     4402.71     29.55 o 
   5   1  13     1522.83     1576.89     25.44 o 
   7   1  13      378.43      376.22      7.47 o 
 -14   2  13        5.86        5.57      3.20 o 
 -12   2  13       15.50       24.97      3.19 o 
 -10   2  13     1430.45     1397.57     30.20 o 
  -8   2  13      215.79      199.32     13.44 o 
  -6   2  13     1995.19     2131.67     52.83 o 
  -4   2  13       41.02       43.60      3.47 o 
  -2   2  13     2977.59     2881.52     37.34 o 
   0   2  13       76.35       67.50     14.74 o 
   2   2  13      719.07      739.31     19.54 o 
   4   2  13     1188.31     1247.61     20.08 o 
   6   2  13      566.45      616.76     28.55 o 
 -13   3  13       32.94       33.75      5.36 o 
 -11   3  13      848.15      857.56     25.96 o 
  -9   3  13      132.37      125.42      8.74 o 
  -7   3  13     1284.22     1144.64     19.81 o 
  -5   3  13      211.80      191.89     14.84 o 
  -3   3  13      943.26      937.67     10.87 o 
  -1   3  13     9623.47     9309.88     39.80 o 
   1   3  13     1789.30     1787.88     18.25 o 
   3   3  13     4469.80     4609.82     35.47 o 
   5   3  13     1150.10     1262.74     15.93 o 
 -12   4  13      471.23      582.72     16.41 o 
 -10   4  13        1.82        2.45      4.68 o 
  -8   4  13      152.01      132.70     15.39 o 
  -6   4  13      318.03      285.69      9.53 o 
  -4   4  13     7829.85     7030.76     44.95 o 
  -2   4  13      284.70      278.28     17.01 o 
   0   4  13     2333.37     2376.01     58.35 o 
   2   4  13     1821.16     1897.14     32.49 o 
   4   4  13     1926.84     2184.09     30.99 o 
 -11   5  13       78.51       94.13      5.00 o 
  -9   5  13      152.06      162.82     11.75 o 
  -7   5  13        3.94        5.30      2.23 o 
  -5   5  13      824.27      672.69     14.36 o 
  -3   5  13     1434.23     1406.75     24.17 o 
  -1   5  13       95.20      104.39      5.46 o 
   1   5  13     1741.40     1932.85    114.01 o 
   3   5  13      767.04      910.32     29.84 o 
   5   5  13      539.69      627.84     11.93 o 
 -10   6  13       59.42       72.97      5.56 o 
  -8   6  13        2.04        2.88      2.44 o 
  -6   6  13      479.58      385.91     35.72 o 
  -4   6  13      424.07      402.36     26.80 o 
  -2   6  13     4196.70     3756.42     40.47 o 
   0   6  13     1798.16     1939.23    124.89 o 
   2   6  13     1570.60     1750.62     15.96 o 
  -7   7  13       58.03       69.41      6.29 o 
  -5   7  13      260.18      220.87      9.41 o 
  -3   7  13       18.52       17.67      3.08 o 
  -1   7  13       44.85       63.61      4.48 o 
   1   7  13       15.14       14.20      2.35 o 
  -4   8  13      323.55      321.71      7.60 o 
 -14   0  14     1047.15     1026.23     20.32 o 
 -12   0  14      297.12      274.39     11.78 o 
 -10   0  14     3389.17     2935.56     41.67 o 
  -8   0  14    10723.06     9644.18     89.95 o 
  -6   0  14      367.98      378.89     10.17 o 
  -4   0  14      726.38      749.39     43.27 o 
  -2   0  14     3605.05     3521.42     39.56 o 
   0   0  14     4508.01     4424.46     46.93 o 
   2   0  14     4860.26     4740.68     50.88 o 
   4   0  14     4431.18     4426.09     50.05 o 
   6   0  14     2935.66     3078.56     32.78 o 
 -13   1  14        6.20        9.09      2.62 o 
 -11   1  14     1593.12     1459.43     19.73 o 
  -9   1  14      878.69      768.95     16.33 o 
  -7   1  14       28.01       34.64      3.88 o 
  -5   1  14      429.11      418.06     22.83 o 
  -3   1  14        2.18        5.71      2.36 o 
  -1   1  14       24.28       30.00      3.12 o 
   1   1  14      450.69      505.06      9.53 o 
   3   1  14      228.20      244.09      8.41 o 
   5   1  14      270.01      296.52      8.56 o 
 -14   2  14      251.93      236.05      9.89 o 
 -12   2  14     1497.89     1412.59     30.89 o 
 -10   2  14     2942.74     2396.24     42.64 o 
  -8   2  14     1738.33     1392.80     35.06 o 
  -6   2  14     2203.58     2090.21     72.67 o 
  -4   2  14      196.25      173.82      5.21 o 
  -2   2  14     3562.21     3629.50     50.40 o 
   0   2  14     3648.32     3732.40    107.56 o 
   2   2  14     3316.00     3615.89     32.00 o 
   4   2  14     3668.43     3923.05     40.51 o 
   6   2  14     2705.94     3091.72     19.95 o 
 -13   3  14     1168.84     1272.97     22.60 o 
 -11   3  14      214.06      197.00     12.82 o 
  -9   3  14      375.52      325.78     16.19 o 
  -7   3  14       31.11       31.06      3.77 o 
  -5   3  14      111.97      115.04      5.86 o 
  -3   3  14      284.33      270.31      6.86 o 
  -1   3  14       87.64      112.75      8.17 o 
   1   3  14     2641.15     2883.93     22.79 o 
   3   3  14     1959.20     2184.50    148.63 o 
   5   3  14      717.59      791.72      8.67 o 
 -12   4  14     1294.88     1368.19     19.63 o 
 -10   4  14      612.47      628.92     17.38 o 
  -8   4  14      450.53      401.72     10.23 o 
  -6   4  14      298.77      278.34      9.57 o 
  -4   4  14        0.13        4.12      1.91 o 
  -2   4  14      211.47      195.49      5.79 o 
   0   4  14     2331.82     2476.33     25.74 o 
   2   4  14     2606.36     2920.23     37.70 o 
   4   4  14     1432.77     1745.56     24.69 o 
 -11   5  14      428.20      467.85      9.34 o 
  -9   5  14      544.83      529.86     27.99 o 
  -7   5  14      200.18      181.35      9.73 o 
  -5   5  14        1.90       23.13     10.95 o 
  -3   5  14       99.57       95.03      4.83 o 
  -1   5  14      660.58      734.74     47.78 o 
   1   5  14     1065.94     1196.41     14.46 o 
   3   5  14     2379.52     2638.20    107.20 o 
 -10   6  14      153.83      176.13      7.18 o 
  -8   6  14      125.11      118.66      4.90 o 
  -6   6  14       46.82       46.56      3.19 o 
  -4   6  14      118.30      109.75      4.35 o 
  -2   6  14        0.84        4.69      2.98 o 
   0   6  14      432.26      463.98     12.57 o 
   2   6  14      993.49     1094.10     16.00 o 
  -7   7  14      193.43      221.24      7.95 o 
  -5   7  14      225.99      195.46      7.40 o 
  -3   7  14      475.86      458.09     16.87 o 
  -1   7  14      193.79      220.90      6.74 o 
 -13   1  15      358.76      326.65      8.74 o 
 -11   1  15     2921.08     2398.07     31.20 o 
  -9   1  15     3716.60     3005.58     31.47 o 
  -7   1  15     1802.07     1648.43     19.13 o 
  -5   1  15     1324.31     1274.40     25.90 o 
  -3   1  15     1502.67     1421.69     14.67 o 
  -1   1  15     1534.39     1470.71     18.72 o 
   1   1  15      296.47      346.71     11.95 o 
   3   1  15     1206.66     1332.74     26.54 o 
   5   1  15     1904.60     2132.88     24.88 o 
 -12   2  15       36.27       25.38      5.32 o 
 -10   2  15       15.27        8.27      4.91 o 
  -8   2  15      344.67      288.35     13.88 o 
  -6   2  15     2612.74     2412.49     44.75 o 
  -4   2  15      867.76      818.46      9.14 o 
  -2   2  15       42.59       48.03      6.04 o 
   0   2  15      167.89      174.30      7.09 o 
   2   2  15       23.82       29.13      2.89 o 
   4   2  15      255.40      286.21      7.72 o 
 -13   3  15      915.30      952.51     26.94 o 
 -11   3  15      506.77      519.26     16.16 o 
  -9   3  15      787.80      739.82     19.78 o 
  -7   3  15     2025.20     1855.62     89.47 o 
  -5   3  15     1496.20     1387.96     13.94 o 
  -3   3  15     1126.87     1096.48     13.40 o 
  -1   3  15       58.22       96.89     19.15 o 
   1   3  15       75.30       72.47      4.83 o 
   3   3  15     1130.15     1284.01     12.44 o 
 -12   4  15       70.15       72.69      4.20 o 
 -10   4  15      340.98      320.42     10.75 o 
  -8   4  15     2173.26     1991.05     19.38 o 
  -6   4  15     1254.12     1126.21     20.22 o 
  -4   4  15     1795.12     1633.50     40.57 o 
  -2   4  15       52.17       49.48      3.90 o 
   0   4  15       32.15       32.38      3.45 o 
   2   4  15      436.83      504.16     14.44 o 
   4   4  15        7.65       11.27      2.30 o 
 -11   5  15       45.24       52.36      4.75 o 
  -9   5  15      273.62      265.87      5.19 o 
  -7   5  15      295.68      287.47      7.04 o 
  -5   5  15      877.45      849.56     14.91 o 
  -3   5  15       78.16       84.32      4.37 o 
  -1   5  15        7.56        8.47      2.17 o 
   1   5  15      518.34      554.44     14.12 o 
   3   5  15        6.64       17.83      2.57 o 
  -8   6  15      565.18      535.73      7.91 o 
  -6   6  15     2254.66     2039.28     24.08 o 
  -4   6  15      118.60       99.46      5.94 o 
  -2   6  15      385.08      365.36     10.44 o 
   0   6  15       17.67       23.55      3.01 o 
  -5   7  15       27.87       37.57      3.10 o 
  -3   7  15        0.95        2.60      1.43 o 
 -12   0  16        6.73        7.47      3.10 o 
 -10   0  16     1162.13      927.76     20.99 o 
  -8   0  16     1254.42     1195.76     20.03 o 
  -6   0  16     4999.92     4809.57     65.38 o 
  -4   0  16     9799.46     8678.93     61.67 o 
  -2   0  16     9768.31     9329.09     65.87 o 
   0   0  16     1001.28     1120.04     24.16 o 
   2   0  16      736.86      835.24     21.24 o 
   4   0  16       47.18       45.43      4.57 o 
 -13   1  16       32.09       31.97      3.99 o 
 -11   1  16       34.83       35.05      2.58 o 
  -9   1  16      293.59      248.98      6.11 o 
  -7   1  16       41.24       76.83     30.84 o 
  -5   1  16     1429.42     1258.73     16.44 o 
  -3   1  16      723.11      604.83     24.25 o 
  -1   1  16     1409.69     1481.16     40.23 o 
   1   1  16        6.42        7.30      2.35 o 
   3   1  16       38.27       38.90      3.56 o 
 -12   2  16      173.18      175.73      5.73 o 
 -10   2  16       15.13       10.31      2.61 o 
  -8   2  16     2354.28     2126.88     23.08 o 
  -6   2  16     4530.34     4167.90     52.91 o 
  -4   2  16     6930.46     6643.38     29.53 o 
  -2   2  16     3260.77     3406.65    115.81 o 
   0   2  16     2823.68     2987.66     22.57 o 
   2   2  16      311.34      334.44      8.17 o 
   4   2  16       14.17       18.19      2.01 o 
 -11   3  16      316.99      289.11      9.95 o 
  -9   3  16      375.21      323.31      8.50 o 
  -7   3  16     1840.10     1611.92     19.06 o 
  -5   3  16      203.37      219.61      5.63 o 
  -3   3  16     1715.16     1729.01     71.17 o 
  -1   3  16      374.17      444.21     13.48 o 
   1   3  16     1020.42     1057.68     15.46 o 
   3   3  16       26.95       23.01      2.26 o 
 -12   4  16       71.08       84.46      4.52 o 
 -10   4  16      348.60      355.23      6.55 o 
  -8   4  16      527.29      448.34     11.31 o 
  -6   4  16     3062.66     2737.36     27.68 o 
  -4   4  16     1220.74     1247.62     15.84 o 
  -2   4  16     1412.39     1578.85     18.36 o 
   0   4  16      908.11     1009.27     30.99 o 
   2   4  16      114.07      109.15      3.98 o 
  -9   5  16      989.96      928.62     15.77 o 
  -7   5  16      482.17      447.56      8.08 o 
  -5   5  16     1032.43      946.47     47.94 o 
  -3   5  16     1559.19     1663.01     22.23 o 
  -1   5  16     1217.93     1189.01     19.58 o 
   1   5  16      344.46      395.63     10.48 o 
  -8   6  16      504.83      547.27      9.38 o 
  -6   6  16       56.52       62.51      2.65 o 
  -4   6  16      348.35      350.44      9.19 o 
  -2   6  16      254.57      264.76      7.80 o 
 -13   1  17      232.56      260.96      7.07 o 
 -11   1  17       23.81       30.48      3.39 o 
  -9   1  17      131.70      148.03     20.52 o 
  -7   1  17      568.34      588.15     16.58 o 
  -5   1  17     3072.17     2789.48     48.67 o 
  -3   1  17     3538.29     3523.58     56.33 o 
  -1   1  17     4164.19     4669.05     87.66 o 
   1   1  17     3133.66     3426.57     39.09 o 
   3   1  17     1393.57     1551.99     31.11 o 
 -12   2  17        0.17        4.69      2.70 o 
 -10   2  17       34.78       35.37      3.39 o 
  -8   2  17      157.61      145.94     14.85 o 
  -6   2  17      182.16      182.19      4.22 o 
  -4   2  17      106.75      164.79     12.15 o 
  -2   2  17      935.11      928.00     14.56 o 
   0   2  17      593.81      544.49     13.43 o 
   2   2  17      297.70      314.97      5.57 o 
 -11   3  17       18.69       24.43      3.07 o 
  -9   3  17       20.45       25.44      5.55 o 
  -7   3  17     1230.61     1079.06     11.29 o 
  -5   3  17      382.22      412.70      9.33 o 
  -3   3  17     2019.01     2045.90     29.31 o 
  -1   3  17     2510.33     2620.01     30.13 o 
   1   3  17     1692.30     1854.96     22.99 o 
 -10   4  17       64.57       57.47      2.57 o 
  -8   4  17        1.15        5.95      1.59 o 
  -6   4  17      200.67      216.49      6.83 o 
  -4   4  17     1745.76     1780.57     24.91 o 
  -2   4  17      942.58      959.29     19.45 o 
   0   4  17      951.67      995.67     17.21 o 
  -9   5  17      214.79      214.23      6.58 o 
  -7   5  17        2.89        6.45      2.41 o 
  -5   5  17      385.91      445.29      9.91 o 
  -3   5  17      438.12      455.84     31.66 o 
  -1   5  17      428.77      427.37      9.89 o 
  -4   6  17      673.69      639.29     10.57 o 
 -10   0  18      876.09      789.07     12.50 o 
  -8   0  18     1727.75     1654.35     83.64 o 
  -6   0  18        3.19       11.14      3.23 o 
  -4   0  18       79.83       97.11      6.60 o 
  -2   0  18     1294.08     1303.16     22.51 o 
   0   0  18     1523.76     1760.83     24.77 o 
   2   0  18     2434.92     2547.09     26.77 o 
 -11   1  18       12.62       13.27      2.28 o 
  -9   1  18       25.89       31.57      2.45 o 
  -7   1  18        1.12        6.16      3.57 o 
  -5   1  18       33.05       27.43      2.72 o 
  -3   1  18        1.91        1.95      1.79 o 
  -1   1  18      277.22      301.40      7.27 o 
   1   1  18        7.46        9.05      2.01 o 
 -12   2  18      686.80      692.98     10.40 o 
 -10   2  18     1315.00     1163.53     15.79 o 
  -8   2  18      218.72      237.31      6.16 o 
  -6   2  18      361.97      345.47      8.08 o 
  -4   2  18      256.13      270.07     10.77 o 
  -2   2  18      694.54      780.84     21.09 o 
   0   2  18     1626.97     1812.06     26.04 o 
 -11   3  18       92.82       96.99      2.38 o 
  -9   3  18       62.60       58.65      2.38 o 
  -7   3  18      204.65      186.56      5.50 o 
  -5   3  18        8.26        8.06      2.96 o 
  -3   3  18       71.93       97.09     24.11 o 
  -1   3  18      307.32      328.14      7.26 o 
   1   3  18     1012.94     1114.58     15.79 o 
 -10   4  18      236.74      259.22      6.65 o 
  -8   4  18      621.55      627.91     37.20 o 
  -6   4  18       22.56       25.59      2.20 o 
  -4   4  18       11.32       11.42      1.91 o 
  -2   4  18      403.15      421.59     12.07 o 
  -5   5  18       11.92       16.25      2.28 o 
  -3   5  18      111.25      123.14      5.08 o 
 -11   1  19      901.52      848.60     10.55 o 
  -9   1  19     1228.82     1142.90     21.77 o 
  -7   1  19     1359.88     1237.28     12.94 o 
  -5   1  19      805.83      737.16     28.22 o 
  -3   1  19      409.88      375.29      9.93 o 
  -1   1  19       46.68       65.54      3.40 o 
 -10   2  19      189.61      189.19      6.32 o 
  -8   2  19      364.34      311.26      6.25 o 
  -6   2  19      185.87      192.63      7.94 o 
  -4   2  19       99.50       93.74      5.96 o 
  -2   2  19        2.86        8.38      2.94 o 
   0   2  19        3.41       10.82      2.46 o 
  -9   3  19      588.64      578.45      9.42 o 
  -7   3  19      612.23      596.41      8.58 o 
  -5   3  19      689.38      678.85     25.18 o 
  -3   3  19       22.10       25.57      2.18 o 
  -8   4  19      562.25      559.47      9.67 o 
  -6   4  19      520.87      511.11     17.99 o 
  -4   4  19       81.89       92.66      3.21 o 
 -10   0  20      332.00      302.95      6.69 o 
  -8   0  20     1522.12     1259.61     15.95 o 
  -6   0  20     1652.06     1684.92     20.49 o 
  -4   0  20     2392.44     2481.88     24.74 o 
  -2   0  20      713.56      660.51     18.49 o 
  -9   1  20       25.64       36.14      2.27 o 
  -7   1  20       67.34       62.60      2.77 o 
  -5   1  20       22.89       24.64      2.02 o 
  -3   1  20      236.63      259.21      8.62 o 
  -8   2  20      724.23      703.56     11.79 o 
  -6   2  20     1734.97     1612.01     19.59 o 
  -4   2  20     1091.57     1148.53     17.56 o 
  -2   2  20     1323.54     1483.82     18.73 o 
  -7   3  20      345.56      365.84      8.00 o 
  -5   3  20      394.21      406.59      9.38 o 
  -3   3  20      372.32      382.63      8.88 o 
  -7   1  21      686.02      720.01     11.03 o 
  -5   1  21     1149.76     1343.76     16.41 o 
                                                 
